# Supplementary material for: Molecular phylogeny and evolutionary history of Moricandia DC (Brassicaceae)
Source: PeerJ. 2017 Oct 27;5:e3964. doi: 10.7717/peerj.3964 (PMC5661452; doi:10.7717/peerj.3964)
Supplement: Supplemental Information 2 — Sequence alignment, in nexus format, of the 24-samples set, including ITS1, ITS2, ndhF and trnT–trnF regions. It also includes the Moricandia sinaica ITS region. [file peerj-05-3964-s002.nex]

#NEXUS
begin taxa;
	dimensions ntax=27;
	taxlabels
	B_rapa           [root, Brassica rapa]
	R_sativus        [root, Raphanus sativus]
	Erupinn01_15_01  [Eruca pinnatifida]
	Erupinn02_15_01  [Eruca pinnatifida]
	Eruves01_15_01   [Eruca vesucaria]
	Mfy01_15_01      [Moricandia foleyi]
	Mfy02_15_01      [Moricandia foleyi]
	Mar01_14_01      [Moricandia arvensis]
	Mar33_05_01      [Moricandia arvensis]
	Mar35_13_01      [Moricandia arvensis]
	Mar38_05_01      [Moricandia arvensis]
	Mar42_05_03      [Moricandia arvensis]
	Msu01_14_01      [Moricandia suffruticosa]
	Mspi01_14_01     [Moricandia spinosa]
	Mni03_14_01      [Moricandia nitens]
	Mmob01_14_01     [Moricandia moricandioides, subsp bastetanum]
	Mmog06_12_01     [Moricandia moricandioises, subsp giennensis]
	Mmom05_12_01     [Moricandia moricandioides, subsp moricandioides]
	Mmosf01_15_01    [Moricandia moricandioides, subsp pseudofoetida]
	Mmosf02_15_01    [Moricandia moricandioides, subsp pseudofoetida]
	Rmorg01_13_01    [Rytidocarpus moricandioides, JAEN = M. rytidocarpoides]
	Rmorg01_14_01    [Rytidocarpus moricandioides, JAEN = M. rytidocarpoides]
	Rmorg02_14_01    [Rytidocarpus moricandioides, FEZ]
	Rmorm01_14_01    [Rytidocarpus moricandioides, AZNUL]
	Mfo01_14_01      [Moricandia foetida]
	Mfo02_13_01      [Moricandia foetida]
	Msi_EF601906     [Moricandia sinaica]
;
end;

begin characters;
	dimensions nchar=4055;
	format datatype=dna missing=? gap=- interleave=yes;
	matrix
	B_rapa	TCGTACCCTGGAAACAGAACGACCTGAGAACGATGAAACATCACTCTCGGTAGGCCGG--
	R_sativus	TCGTATCCTGGAAACAGAACGACCCGAGAACGTTGAAACATCACTCTCGGTGGGCTGGGT
	Erupinn01_15_01	TCGTACCCTGGAAACAGAACGACCCGAGAACGATGAAACATCACTCTCGGTGGGCCGG--
	Erupinn02_15_01	TCGTACCCTGGAAACAGAACGACCCGAGAACGATGAAACATCACTCTCGGTGGGCCGG--
	Eruves01_15_01	TCGTACCCTGGAAACAGAACGACCCGAGAACGATGAAACATCACTCTCGGTGGGCCGG--
	Mfy01_15_01	TCGTACCCTGGAAACAGAACGACCCGAGAACGATGAAACATCACTCTCGGTGGGCCGG--
	Mfy02_15_01	TCGTACCCTGGAAACAGAACGACCCGAGAACGATGAAACATCACTCTCGGTGGGCCGG--
	Mar01_14_01	TCGTAGCCTGGAAACAGAACAACCCGAGAACGATGAAACATCACTCTCGGCGGGCCGG--
	Mar33_05_01	TCGTAGCCTGGAAACAGAACAACCCGAGAACGATGAAACATCACTCTCGGCGGGCCGG--
	Mar35_13_01	TCGTAGCCTGGAAACAGAACAACCCGAGAACGATGAAACATCACTCTCGGCGGGCCGG--
	Mar38_05_01	TCGTAGCCTGGAAACAGAACAACCCGAGAACGATGAAACATCACTCTCGGCGGGCCGG--
	Mar42_05_03	TCGTAGCCTGGAAACAGAACAACCCGAGAACGATGAAACATCACTCTCGGCGGGCCGG--
	Msu01_14_01	TCGTAGCCTGGAAACAGAACAACCCGAGAACGATGAAACATCACTCTCGGCGGGCCGG--
	Mspi01_14_01	TCGTAGCCTGGAAACAGAACAACCCGAGAACGATGAAACATCACTCTCGGCGGGCCGG--
	Mni03_14_01	TCGTAGCCTGGAAACAGAACAACCCGAGAACGATGAAACATCACTCTCGGCGGGCCGG--
	Mmob01_14_01	TCGTAGCCTGGAAACAGAACAACCCGAGAACGATGAAACATCACTCTCGGTGGGCCGG--
	Mmog06_12_01	TCGTAGCCTGGAAACAGAACAACCCGAGAACGATGAAACATCACTCTCGGTGGGCCGG--
	Mmom05_12_01	TCGTAGCCTGGAAACAGAACAACCCGAGAACGATGAAACATCACTCTCGGTGGGCCGG--
	Mmosf01_15_01	TCGTAGCCTGGAAACAGAACAACCCGAGAACGATGAAACATCACTCTCGGTGGGCCGG--
	Mmosf02_15_01	TCGTAGCCTGGAAACAGAACAACCCGAGAACGATGAAACATCACTCTCGGTGGGCCGG--
	Rmorg01_13_01	TCGTAGCCTGGAAACAGAACAACCCGAGAACGATTAAACATCACTCTCGGCGGGCCGG--
	Rmorg01_14_01	TCGTAGCCTGGAAACAGAACAACCCGAGAACGATTAAACATCACTCTCGGCGGGCCGG--
	Rmorg02_14_01	TCGTAGCCTGGAAACAGAACAACCCGAGAACGATGAAACATCACTCACGGTGGGCCGG--
	Rmorm01_14_01	TCGTAGCCTGGAAACAGAACAACCCGAGAACGATGAAACATCACTCACGGTGGGCCGG--
	Mfo01_14_01	TCGTAGCCTGGAAACAGAACAACCCGAGAACGATGAAACATCACTCTCGGTGGGCCGG--
	Mfo02_13_01	TCGTAGCCTGGAAACAGAACAACCCGAGAACGATGAAACATCACTCTCGGTGGGCCGG--
	Msi_EF601906	TCGTAGCCTGGAAACAGAACAACCCGAGAACGATGAAACATCACTCTCGGCGGGCCGG--

	B_rapa	TTTCTTA-------CTGTGCCTGCTGATTCCGTGGTTATGCG-TTCATCCTT-GGCCAAG
	R_sativus	TCTCTTACCGGAATCCATGCCTTCCGATTCCGTGGTTATGTGTTTCGTCCTC-GGTCAAG
	Erupinn01_15_01	TTTCTTAGTTGATTCCGTGCCTGCCGATTCCGTGGTTATGCGTTCCGTCCCC-AGCCAAG
	Erupinn02_15_01	TTTCTTAGTTGATTCCGTGCCTGCCGATTCCGTGGTTATGCGTTCCGTCCCC-AGCCAAG
	Eruves01_15_01	TCTCTTAGTTGATTCCGTGCCTGCCGATTCCGTGGTTATGCGTTCCGTCCCC-GGCCAAG
	Mfy01_15_01	TCTCTTAGTTGATTCCGTGCCTGCCGATTCCGTGGTTATGCGTTCCGTCCTC-GACCCAG
	Mfy02_15_01	TCTCTTAGTTGATTCCGTGCCTGCCGATTCCGTGGTTATGCGTTCCGTCCTC-GACCCAG
	Mar01_14_01	TGTCTTAGCTGATTTCGTGCCTGCCGATCCCGTGGTTATGCGGTCTGTCCTC-GGCCGAG
	Mar33_05_01	TGTCTTAGCTGATTTCGTGCCTGCCGATCCCGTGGTTATGCGGTCTGTCCTC-GGCCGAG
	Mar35_13_01	TGTCTTAGCTGATTTCGTGCCTGCCGATCCCGTGGTTATGCGGTCTGTCCTC-GGCCGAG
	Mar38_05_01	TGTCTTAGCTGATTTCGTGCCTGCCGATCCCGTGGTTATGCGGTCTGTCCTC-GGCCGAG
	Mar42_05_03	TGTCTTAGCTGATTTCGTGCCTGCCGATCCCGTGGTTATGCGGTCTGTCCTC-GGCCGAG
	Msu01_14_01	TCTCTTAGCTGATTTCGTGCCTGCCGATCCCGTGGTTATGCGGTCTGTCCTC-GGCCGAG
	Mspi01_14_01	TCTCTTAGCTGATTTCGTGCCTGCCGATCCCGTGGTTATGCGGTCTGTCCTC-GGCCGAG
	Mni03_14_01	TCTCTTAGCTGATTCCGTGCCCGCCGATCCCGTGGTTATGCGTTTCGTCCCC-GGCCG--
	Mmob01_14_01	TTTCTTAGCTGAATCCGTGCCTGCCGATTCCGTGGTTATGCGTTTCGTCCCC-GGCCAAG
	Mmog06_12_01	TTTCTTAGCTGAACCCGTGCCTGCCGATTCCGTGGTTATGCGTTTCGTCCCC-GGCCAAG
	Mmom05_12_01	TTTCTTAGCTGAACCCGTGCCTGCCGATTCCGTGGTTATGCGTTTCGTCCCC-GGCCAAG
	Mmosf01_15_01	TTTCTTAGCTGAATCCGTGCCTGCCGATTCCGTGGTTATGCGTTTCGTCCCC-GGCCAAG
	Mmosf02_15_01	TTTCTTAGCTGAATCCGTGCCTGCCGATTCCGTGGTTATGCGTTTCGTCCCC-GGCCAAG
	Rmorg01_13_01	TTTCTTAGCTGATTCCGTGCCTGCCGATTCCGTGGTTATGCGTTTCGTCCCC-GGCCAAG
	Rmorg01_14_01	TTTCTTAGCTGATTCCGTGCCTGCCGATTCCGTGGTTATGCGTTTCGTCCCC-GGCCAAG
	Rmorg02_14_01	TTTCTTAGCTGATTCCGTGCCTGCCGATTCCGTGGTTATGCGTTTCGTCCCT-GGCCAAG
	Rmorm01_14_01	TTTCTTAGCTGATTCCGTGCCTGCCGATTCCGTGGTTATGCGTTTCGTCCCT-GGCCAAG
	Mfo01_14_01	TTTCTTAGCTGA-TCTGTGCCTGCCGATTCCGTGGTTATGCGTTTCGTCCCCGGGCCAAG
	Mfo02_13_01	TTTCTTAGCTGA-TCTGTGCCTGCCGATTCCGTGGTTATGCGTTTCGTCCCCGGGCCAAG
	Msi_EF601906	TTTCTTAGCTGATTCCGTGCCTGCCGATTCCGTGGTTATGCGTTCCGTCCCCCGGCAAAG

	B_rapa	ACT--TCA-GTTTTGGTTGGATCG-TACGCA-TAGCTTCCGGATATCACCAAACCCCGGC
	R_sativus	ACT--TCT-GTCTCAGCCGGGTCG-TGCACA-TAGCTTCCGGATATCACCAAACCCCGGC
	Erupinn01_15_01	ATT--TTT-GTCTTGGTTGGTTCG-TGCGCA-TAGCTTCCGGATTTCACCAAACCCCGGC
	Erupinn02_15_01	ATT--TTT-GTCTTGGTTGGTTCG-TGCGCA-TAGCTTCCGGATTTCACCAAACCCCGGC
	Eruves01_15_01	ATT--TTT-GTCTTGGTTGGTTCG-TGCGCA-TAGCTTCCGGATTTCACCAAACCCCGGC
	Mfy01_15_01	ATT--TTT-GTCTTGGTTGGTTCG-TGCGCA-TAGCTTCCGGATTTCACCAAACCCCGGC
	Mfy02_15_01	ATT--TTT-GTCTTGGTTGGTTCG-TGCGCA-TAGCTTCCGGATTTCACCAAACCCCGGC
	Mar01_14_01	ACT--TTTGGTCTCGGTTGGGTCGTTGCGCA-TAGCTTCCGGGTATCACCAAACCCCGGC
	Mar33_05_01	ACT--TTTGGTCTCGGTTGGGTCGTTGCGCA-TAGCTTCCGGGTATCACCAAACCCCGGC
	Mar35_13_01	ACT--TTTGGTCTCGGTTGGGTCGTTGCGCA-TAGCTTCCGGGTATCACCAAACCCCGGC
	Mar38_05_01	ACT--TTTGGTCTCGGTTGGGTCGTTGCGCA-TAGCTTCCGGGTATCACCAAACCCCGGC
	Mar42_05_03	ACT--TTTGGTCTCGGTTGGGTCGTTGCGCA-TAGCTTCCGGGTATCACCAAACCCCGGC
	Msu01_14_01	ACT--TTTGGTCTCGGTTGGGTCGKTGCGCA-TAGCTTCCGGGTATCACCAAACCCCGGC
	Mspi01_14_01	ACT--TTTGGTCTCGGTTGGGTCGTTGCGCA-TAGCTTCCGGGTATCACCAAACCCCGGC
	Mni03_14_01	---------GTCTCGGTTGGGTCGTTGCGCA-TAGCTTCCGGGAATCACCAAACCCCGGC
	Mmob01_14_01	GCT--TTT-GTCTCGGCAGGGTCGTTGTGCA-TAGCTTCCGGACATCACCAAACCACGGC
	Mmog06_12_01	GCT--TTT-GTCTCGGCAGGGTCGTTGTGCA-TAGCTTCCGGACATCACCAAACCACGGC
	Mmom05_12_01	GCT--TTT-GTCTCGGCAGGGTCGTTGTGCA-TAGCTTCCGGACATCACCAAACCACGGC
	Mmosf01_15_01	GCT--TTT-GTCTCGGCAGGGTCGTTGCGCA-TAGCTTCCGGACATCACCAAACCACGGC
	Mmosf02_15_01	GCT--TTT-GTCTCGGCAGGGTCGTTGCGCA-TAGCTTCCGGACATCACCAAACCACGGC
	Rmorg01_13_01	GCT--TTTGGTCTCGGCTGGATCGATGCGCG-TGGCTTCCGGATATCACCAAACCACGGC
	Rmorg01_14_01	GCT--TTTGGTCTCGGCTGGATCGATGCGCG-TGGCTTCCGGATATCACCAAACCACGGC
	Rmorg02_14_01	ACT--TTT-GTCTCGGTTGGGTCGTTGCGCATTAGCTTCCGGATATCACCAAACCCCGGC
	Rmorm01_14_01	ACT--TTT-GTCTCGGTTGGGTCGTTGCGCATTAGCTTCCGGATATCACCAAACCCCGGC
	Mfo01_14_01	ACT--TTT------GGTTGGGTCGTTGCGCA-TAGCTTCCGGATATCACCAAACCCCGGC
	Mfo02_13_01	ACT--TTT------GGTTGGGTCGTTGCGCA-TAGCTTCCGGATATCACCAAACCCCGGC
	Msi_EF601906	ACTACTTTGGTCTCGGTTGGGCCGTTGCGCA-TAGCTTCCGGATATCACCAAACCCCGGC

	B_rapa	ACGAAAAGTGTCAAGGAAAATGCAACTAAACAGCCTGCTTTCGCCAACCCGGAGACGGTG
	R_sativus	ACGAAAAGTGTCAAGGAACATGCAACTAAACAGTCTGCTTTCGCCAACCCGGAAACGGTG
	Erupinn01_15_01	ACGAAAAGTGTCAAGGAACATGCAATTAAACAGCCTGCGTTCGCCAACCCGGAGACGGTG
	Erupinn02_15_01	ACGAAAAGTGTCAAGGAACATGCAATTAAACAGCCTGCGTTCGCCAACCCGGAGACGGTG
	Eruves01_15_01	ACGAAAAGTGTCAAGGAACATGCAATTAAACAGCCTGCGTTCGCCAACCCGGAGACGGTG
	Mfy01_15_01	ACGAAAAGTGTCAAGGAACATGCAATTAAACAGCCTGCATTCGCCAACCCGGAGACGGTG
	Mfy02_15_01	ACGAAAAGTGTCAAGGAACATGCAATTAAACAGCCTGCATTCGCCAACCCGGAGACGGTG
	Mar01_14_01	ACGAAAAGTGTCAAGGAACATGCAACTAAGCAGCCTGCGTTCGCCAACCCGGAGACGGTG
	Mar33_05_01	ACGAAAAGTGTCAAGGAACATGCAACTAAGCAGCCTGCGTTCGCCAACCCGGAGACGGTG
	Mar35_13_01	ACGAAAAGTGTCAAGGAACATGCAACTAAGCAGCCTGCGTTCGCCAACCCGGAGACGGTG
	Mar38_05_01	ACGAAAAGTGTCAAGGAACATGCAACTAAGCAGCCTGCGTTCGCCAACCCGGAGACGGTG
	Mar42_05_03	ACGAAAAGTGTCAAGGAACATGCAACTAAGCAGCCTGCGTTCRCCAACCCGGAGACGGTG
	Msu01_14_01	ACGAAAAGTGTCAAGGAACATGCAACTAAGCAGCCTGCGTTCGCCAACCCGGAGACGGTG
	Mspi01_14_01	ACGAAAAGTGTCAAGGAACATGCAACTAAGCAGCCTGCGTTCGCCAACCCGGAGACGGTG
	Mni03_14_01	ACGAAAAGTGTCAAGGAACATGCAACTAAGCAGCCTGTGTTCGCCAACCCGGAGACGGTG
	Mmob01_14_01	ACGAAAAGTGTCAAGGAACATGCAACTAAGCAGCCTGCGTTCGCCAACCCGGAGACGGTG
	Mmog06_12_01	ACGAAAAGTGTCAAGGAACATGCAACTAAGCAGCCTGCGTTCGCCAACCCGGAGACGGTG
	Mmom05_12_01	ACGAAAAGTGTCAAGGAACATGCAACTAAGCAGCCTGCGTTCGCCAACCCGGAGACGGTG
	Mmosf01_15_01	ACGAAAAGTGTCAAGGAACATGCAACTAAGCAGCCTGCGTTCGCCAACCCGGAGACGGTG
	Mmosf02_15_01	ACGAAAAGTGTCAAGGAACATGCAACTAAGCAGCCTGCGTTCGCCAACCCGGAGACGGTG
	Rmorg01_13_01	ACGAAAAGTGTCAAGGAACATGCAACTAAGCAGCCTGCGTCCGCCAACCCGGAGACGGTG
	Rmorg01_14_01	ACGAAAAGTGTCAAGGAACATGCAACTAAGCAGCCTGCGTCCGCCAACCCGGAGACGGTG
	Rmorg02_14_01	ACGAAAAGTGTCAAGGAACATGCAACGAAGCAGCCTGCGTTCGCCAGCCCGGAGACGGTG
	Rmorm01_14_01	ACGAAAAGTGTCAAGGAACATGCAACGAAGCAGCCTGCGTTCGCCAGCCCGGAGACGGTG
	Mfo01_14_01	ACGAAAAGTGTCAAGGAACATGCAACTAAGTAGCCTGCGTTCACCAACCCGGAGACGGTG
	Mfo02_13_01	ACGAAAAGTGTCAAGGAACATGCAACTAAGTAGCCTGCGTTCACCAACCCGGAGACGGTG
	Msi_EF601906	ACGAAAAGTGTCAAGGAACATGCAACTAAGCTGCCTGCGTTCGCCAACCCGGAGACGGTG

	B_rapa	TTTGTTCGGAAGCAGTGCTGC-AATGTAAAGTCTATCGTCGTCCCCCCATCCTCTCGAGG
	R_sativus	TTTGTTCGGAAACAGTTCTGA-AATGTAAAGTCTATCGTCGTCCCCCCATCCTCTCGAGG
	Erupinn01_15_01	TTTGTGTGGAAGTTGTGCTGC-AATTTAAAGTCTATCGTCGTCCCCCCATCCTCTCGAGG
	Erupinn02_15_01	TTTGTGTGGAAGTTGTGCTGC-AATTTAAAGTCTATCGTCGTCCCCCCATCCTCTCGAGG
	Eruves01_15_01	TTTGTGCGGAAGTTGTGCTGC-AATTTAAAGTCTATCGTCGTCCCCCCATCCTCTCAAGG
	Mfy01_15_01	TTTGTGCGGAAGCTGTGCTGC-AATTTAAAGTCTATCGTCGTCCCCCCATCCTCTCGAGG
	Mfy02_15_01	TTTGTGCGGAAGCTGTGCTGC-AATTTAAAGTCTATCGTCGTCCCCCCATCCTCTCGAGG
	Mar01_14_01	TTTGCGCGGAAGTTGTGCTGC-GGTAGAAAGTCTACCGTCGTCCCCCCATCCTCTCGAGG
	Mar33_05_01	TTTGCGCGGAAGTTGTGCTGC-GGTAGAAAGTCTACCGTCGTCCCCCCATCCTCTCGAGG
	Mar35_13_01	TTTGCGCGGAAGTTGTGCTGC-GGTAGAAAGTCTACCGTCGTCCCCCCATCCTCTCGAGG
	Mar38_05_01	TTTGCGCGGAAGTTGTGCTGC-GGTAGAAAGTCTACCGTCGTCCCCCCATCCTCTCGAGG
	Mar42_05_03	TTTGCGCGGAAGTTGTGCTGC-GGTAGAAAGTCTACCGTCGTCCCCCCATCCTCTCGAGG
	Msu01_14_01	TTTGCGCGGAAGTTGTGCTGC-GGTAGAAAGTCTACCGTCGTCCCCCCATCCTCTCGAGG
	Mspi01_14_01	TTTGCGCGGAAGTTGTGCTGC-GGTAGAAAGTCTACCGTCGTCCCCCCATCCTCTCGAGG
	Mni03_14_01	TTTGCGCGGAAGCTGTGCTGC-GGTAGAAAGTCTACCGTCGTCCCCCCATCCTCCCGAGG
	Mmob01_14_01	TTTGCGCGGAAGCTGTGCTGC-AATAGAAAGTCTATCGTCGTCCCCCCATCCTCTCGAGG
	Mmog06_12_01	TTTGCGCGGAAGCTGTGCTGC-AATAGAAAGTCTATCGTCGTCCCCCCATCCTCTCGAGG
	Mmom05_12_01	TTTGCGCGGAAGCTGTGCTGC-AATAGAAAGTCTATCGTCGTCCCCCCATCCTCTCGAGG
	Mmosf01_15_01	TTTGCGCGGAAGCTGTGCTGC-AATAGAAAGTCTATCGTCGTCCCCCCATCCTCTCGAGG
	Mmosf02_15_01	TTTGCGCGGAAGCTGTGCTGC-AATAGAAAGTCTATCGTCGTCCCCCCATCCTCTCGAGG
	Rmorg01_13_01	TTTGCGCGGAAGCTGTGCTGC-AGTAGAAAGTCTATCGTCGTCCCCCCATCCTCTCGAGG
	Rmorg01_14_01	TTTGCGCGGAAGCTGTGCTGC-AGTAGAAAGTCTATCGTCGTCCCCCCATCCTCTCGAGG
	Rmorg02_14_01	TTTGCGCGGAAGCAGTGCTGC-AATGGAAAGTCTATCGTCGTCCCCCCATCCTCTCGAGG
	Rmorm01_14_01	TTTGTGCGGAAGCAGTGCTGC-AATGGAAAGTCTATCGTCGTCCCCCCATCCTCTCGAGG
	Mfo01_14_01	TTTGCGTGGAAGCTGTGCTTC-AATAGAAAGTCTATCGTCGTCCCCCCATCCTCTCGAGG
	Mfo02_13_01	TTTGCGTGGAAGCTGTGCTTC-AATAGAAAGTCTATCGTCGTCCCCCCATCCTCTCGAGG
	Msi_EF601906	TTTGCGCGGAAGCTGTGCTGCGAATAGAAAGTCTATCGTCGTCCCCCCATCCTCTCGAGG

	B_rapa	--ATATGGGACGGAAGCTGATCTCCCGTGTGTTACCGCACGCGGTTGGCCAAAATCCGAG
	R_sativus	--ATATAGGACGGAAGCTGGTCTCCCGTGTGTTACCGCACGCGGTTGGCCAAAATCCGAG
	Erupinn01_15_01	--ATAAGGGACGGAAGCTGGTCTCCCGTGTGTTACCGCACGCGGTTGGCCAAAATCCGAG
	Erupinn02_15_01	--ATAAGGGACGGAAGCTGGTCTCCCGTGTGTTACCGCACGCGGTTGGCCAAAATCCGAG
	Eruves01_15_01	--ATAAGGGACGGAAGCTGGTCTCCCGTGTGTTACCGCACGCGGTTGGCCAAAATCCGAG
	Mfy01_15_01	--ATAAGGGACGGAAGCTGGTCTCCCGTGTGTTACCGCACGCGGTTGGCCAAAATCCGAG
	Mfy02_15_01	--ATAAGGGACGGAAGCTGGTCTCCCGTGTGTTACCGCACGCGGTTGGCCAAAATCCGAG
	Mar01_14_01	--AAAAGGGACGGAAGCTGGTCTCCCGTGTGTTACCGCACGCGGTTGGCCAAAATCCGAG
	Mar33_05_01	--AAAAGGGACGGAAGCTGGTCTCCCGTGTGTTACCGCACGCGGTTGGCCAAAATCCGAG
	Mar35_13_01	--AAAAGGGACGGAAGCTGGTCTCCCGTGTGTTACCGCACGCGGTTGGCCAAAATCCGAG
	Mar38_05_01	--AAAAGGGACGGAAGCTGGTCTCCCGTGTGTTACCGCACGCGGTTGGCCAAAATCCGAG
	Mar42_05_03	--AAAAGGGACGGAAGCTGGTCTCCCGTGTGTTACCGCACGCGGTTGGCCAAAATCCGAG
	Msu01_14_01	--AAAAGGGACGGAAGCTGGTCTCCCGTGTGTTACCGCACGCGGTTGGCCAAAATCCGAG
	Mspi01_14_01	--AAAAGGGACGGAAGCTGGTCTCCCGTGTGTTACCGCACGCGGTTGGCCAAAATCCGAG
	Mni03_14_01	--AAAAGGGACGGAAGCTGGTCTCCCGTGTGTTACCGCACGCGGTTGGCCAAAATCCGAG
	Mmob01_14_01	--AAAAGGGACGGAAGCTGGTCTCCCGTGTGTTACCGCACGCGGTTGGCCAAAATCCGAG
	Mmog06_12_01	--AAAAGGGACGGAAGCTGGTCTCCCGTGTGTTACCGCACGCGGTTGGCCAAAATCCGAG
	Mmom05_12_01	--AAAAGGGACGGAAGCTGGTCTCCCGTGTGTTACCGCACGCGGTTGGCCAAAATCCGAG
	Mmosf01_15_01	--AAAAGGGACGGAAGCTGGTCTCCCGTGTGTTACCGCACGCGGTTGGCCAAAATCCGAG
	Mmosf02_15_01	--AAAAGGGACGGAAGCTGGTCTCCCGTGTGTTACCGCACGCGGTTGGCCAAAATCCGAG
	Rmorg01_13_01	--AAAAGGGACGGAAGCTGGTCTCCCGTGTGTTACCGCACGCGGTTGGCCAAAATCCGAG
	Rmorg01_14_01	--AAAAGGGACGGAAGCTGGTCTCCCGTGTGTTACCGCACGCGGTTGGCCAAAATCCGAG
	Rmorg02_14_01	--AAAAGGGACGGAAGCTGGTCTCCCGTGTGTTACCGCACGCGGTTGGCCAAAATCCGAG
	Rmorm01_14_01	--AAAAGGGACGGAAGCTGGTCTCCCGTGTGTTACCGCACGCGGTTGGCCAAAATCCGAG
	Mfo01_14_01	AAAAAAGGGACGGAAGCTGGTCTCCCGTGTGTTACCGCACGCGGTTGGCCAAAATCCGAG
	Mfo02_13_01	AAAAAAGGGACGGAAGCTGGTCTCCCGTGTGTTACCGCACGCGGTTGGCCAAAATCCGAG
	Msi_EF601906	--AAAAGGGACGGAAGCTGGTCTCCCGTGTGTTACCGCACGCGGTTGGCCAAAATCCGAG

	B_rapa	CTAAGGACGTCAGGAGCGTCTTGACATGCGGTGGTGAATT-TAA--TTCTCGTCATATAG
	R_sativus	CTAAGGATGCCAGGAGCGTCTTGACATGCGGTGGTGAATT-CAATCTCCTCGTCATATCG
	Erupinn01_15_01	CAAAGGACGCCTGGAGTGTCTCGACATGCGGTGGTGAATT-CAA--AACTCGTCATACTG
	Erupinn02_15_01	CAAAGGACGCCTGGAGTGTCTCGACATGCGGTGGTGAATT-CAA--AACTCGTCATACTG
	Eruves01_15_01	CAAAGGACGCCTGGAGTGTCTCGACATGCGGTGGTGAATT-CAA--AACTCGTCATACTG
	Mfy01_15_01	CAAAGGACGCCTGGAGTGTCTCGACATGCGGTGGTGAATT-CAA--AACTCGTCATACTG
	Mfy02_15_01	CAAAGGACGCCTGGAGTGTCTCGACATGCGGTGGTGAATT-CAA--AACTCGTCATACTG
	Mar01_14_01	CGAAGGACGTCAGGAGCGTCTCGACATGCGGTGGTGAATT-CAA--ACCTCGTCATACCG
	Mar33_05_01	CGAAGGACGTCAGGAGCGTCTCGACATGCGGTGGTGAATT-CAA--ACCTCGTCATACCG
	Mar35_13_01	CGAAGGACGTCAGGAGCGTCTCGACATGCGGTGGTGAATT-CAA--ACCTCGTCATACCG
	Mar38_05_01	CGAAGGACGTCAGGAGCGTCTCGACATGCGGTGGTGAATT-CAA--ACCTCGTCATACCG
	Mar42_05_03	CGAAGGACGTCAGGAGCGTCTCGACATGCGGTGGTGAATT-CAA--ACCTCGTCATACCG
	Msu01_14_01	CGAAGGACGTCAGGAGCGTCTCGACATGCGGTGGTGAATT-CAA--ACCTCGTCATACCG
	Mspi01_14_01	CGAAGGACGTCAGGAGCGTCTTGACATGCGGTGGTGAATT-CAA--ACCTCGTCATACCG
	Mni03_14_01	CGAAGGACGTCAGGAGCGTCTCGACATGCGGTGGTGAATT-CAA--ACCTCGTCATACCG
	Mmob01_14_01	CGAAGGACGCCAGGAGCGTCTCGACATGCGGTGGTGAATT-CAA--AACTCGTCATACCG
	Mmog06_12_01	CGAAGGACGCCAGGAGCGTCTCGACATGCGGTGGTGAATT-CAA--AACTCGTCATACCG
	Mmom05_12_01	CGAAGGACGCCAGGAGCGTCTCGACATGCGGTGGTGAATT-CAA--AACTCGTCATACCG
	Mmosf01_15_01	CGAAGGACGCCAGGAGCGTCTCGACATGCGGTGGTGAATT-CAA--AACTCGTCATACCG
	Mmosf02_15_01	CGAAGGACGCCAGGAGCGTCTCGACATGCGGTGGTGAATT-CAA--AACTCGTCATACCG
	Rmorg01_13_01	CGAAGGACGCCAGGAGCGTCTCGACATGCGGTGGTGAATT-CAA--AACTCGTCATACCG
	Rmorg01_14_01	CGAAGGACGCCAGGAGCGTCTCGACATGCGGTGGTGAATT-CAA--AACTCGTCATACCG
	Rmorg02_14_01	CAAAGGACGTCAGGAGCGTCTCGACATGCGGTGGTGAATCGTAG--CCTTCGTCATATCG
	Rmorm01_14_01	CAAAGGACGTCAGGAGCGTCTCGACATGCGGTGGTGAATCGTAG--CCTTCGTCATATCG
	Mfo01_14_01	CGAAGGATGCCAGGAGCGTCTCGACATGCGGTGGTGAATT-CAA--ACCTCGTCATACCG
	Mfo02_13_01	CGAAGGATGCCAGGAGCGTCTCGACATGCGGTGGTGAATT-CAA--ACCTCGTCATACCG
	Msi_EF601906	CGAAGGACGTCAGGAGCGTCTCGACATGCGGTGGTGAATTCAA---ACCTCGTCATACCG

	B_rapa	TCAGACG-TTCCGGTCCAAAAGCTCTTGATGACCCAAAGTCCTCAACTTTACTCGGAGCT
	R_sativus	TCGGTCG-TTCCGGTCCAAAAGCTCTCGATGACCCAAAGTCCTCAACTTTACTCGGAGCT
	Erupinn01_15_01	TCGATCA-TTCCGGTCCAAAAGCTCTCGATGACCCAAAGTCCTCAACTTTACTCGGNNNT
	Erupinn02_15_01	TCGATCA-TTCCGGTCCAAAAGCTCTCGATGACCCAAAGTCCTCAACTTTACTCGGGGCT
	Eruves01_15_01	TCGATCA-TTCCGGTCCAAAAGCTCTCGATGACCCAAAGTCCTCAACTTTACTCGGGGCT
	Mfy01_15_01	TCGATCA-TTCCGGTCCAAAAGCTCTCGATGACCCAAAGTCCTCAACTTTACTCGGGGCT
	Mfy02_15_01	TCGATCA-TTCCGGTCCAAAAGCTCTCGATGACCCAAAGTCCTCAACTTTACTCGGGGCT
	Mar01_14_01	TCGGTCGTTTCCGGTCTGAAAGCTCTCGATGACCCAAAGTCCTCAACTTTACTCGGAGCT
	Mar33_05_01	TCGGTCGTTTCCGGTCTGAAAGCTCTCGATGACCCAAAGTCCTCAACTTTACTCGGAGCT
	Mar35_13_01	TCGGTCGTTTCCGGTCTGAAAGCTCTCGATGACCCAAAGTCCTCAACTTTACTCGGAGCT
	Mar38_05_01	TCGGTCGTTTCCGGTCTGAAAGCTCTCGATGACCCAAAGTCCTCAACTTTACTCGGAGCT
	Mar42_05_03	TCGGTCGTTTCCGGTCTGAAAGCTCTCGATGACCCAAAGTCCTCAACTTTACTCGGAGCT
	Msu01_14_01	TCGGTCGTTTCCGGTCTGAAAGCTCTCGATGACCCAAAGTCCTCAACTTTACTCGGAGCT
	Mspi01_14_01	TCGGTCGTTTCCGGTCTGAAAGCTCTCGATGACCCAAAGTCCTCAACTTTACTCGGAGCT
	Mni03_14_01	TCGGTCGTTTCCGGTCCGAAAGCTCTTGATGACCCAAAGTCCTCAACTTTACTCGGAGCT
	Mmob01_14_01	TCGGTCG-TTCCGGTCCAAAAGCTCTTGATGACCCAAAGTCCTCAACTTTACTCGGAGCT
	Mmog06_12_01	TCGGTCG-TTCCGGTCCAAAAGCTCTTGATGACCCAAAGTCCTCAACTTTACTCGGAGCT
	Mmom05_12_01	TCGGTCG-TTCCGGTCCAAAAGCTCTTGATGACCCAAAGTCCTCAACTTTACTCGGAGCT
	Mmosf01_15_01	TCGGTCG-TTCCGGTCCAAAAGCTCTTGATGACCCAAAGTCCTCAACTTTACTCGGAGCT
	Mmosf02_15_01	TCGGTCG-TTCCGGTCCAAAAGCTCTTGATGACCCAAAGTCCTCAACTTTACTCGGAGCT
	Rmorg01_13_01	TCGGTCG-TTCCGGTCCAAATGCTCTTGATGACCCAAAGTCCTCAACTTTACTCGGAGCT
	Rmorg01_14_01	TCGGTCG-TTCCGGTCCAAAWGCTCTTGATGACCCAAAGTCCTCAACTTTACTCGGAGCT
	Rmorg02_14_01	TCGGTCG-TTCCGGTCCAAAAGCTTTTGATGACCCAAAGTCCTCAACTTTACTCGGAGCT
	Rmorm01_14_01	TCGGTCG-TTCCGGTCCAAAAGCTTTTGATGACCCAAAGTCCTCAACTTTACTCGGAGCT
	Mfo01_14_01	TCGGTCG-TTCCGGTCCAAAAGCTCTTGATGACCCAAAGTCCTCAACTTTACTCGGAGCT
	Mfo02_13_01	TCGGTCG-TTCCGGTCCAAAAGCTCTTGATGACCCAAAGTCCTCAACTTTACTCGGAGCT
	Msi_EF601906	TCGGTCGTTTCCGGTCCAAATGCTCTCGATGACCCAAAGTCCTCAAC?????????????

	B_rapa	GGACTTCTACTTTTTCCGACAGCAACAAAAAACCTTCGACGTATGTGGACGTTTCTGAGT
	R_sativus	GGACTTCTACTTTTTCCGACAGCAACAAAAAACCTTCGACGTATGTGGACGTTTCTGAGT
	Erupinn01_15_01	GGACTTCTACTTTTTCCGACAGCAACAAAAAACCTTCGACGTATGTGGACGTTTCTGAGT
	Erupinn02_15_01	GGACTTCTACTTTTTCCGACAGCAACAAAAAACCTTCGACGTATGTGGACGTTTCTGAGT
	Eruves01_15_01	GGACTTCTACTTTTTCCGACAGCAACAAAAAACCTTCGACGTATGTGGACGTTTCTGAGT
	Mfy01_15_01	GGACTTCTACTTTTTCCGACAGCAACAAAAAACCTTCGACGTATGTGGACGTTTCTGAGT
	Mfy02_15_01	GGACTTCTACTTTTTCCGACAGCAACAAAAAACCTTCGACGTATGTGGACGTTTCTGAGT
	Mar01_14_01	GGACTTCTACTTTTTCCGACAGCAACAAAAAACCTTCGACGTATGTGGACGTTTCTGAGT
	Mar33_05_01	GGACTTCTACTTTTTCCGACAGCAACAAAAAACCTTCGACGTATGTGGACGTTTCTGAGT
	Mar35_13_01	GGACTTCTACTTTTTCCGACAGCAACAAAAAACCTTCGACGTATGTGGACGTTTCTGAGT
	Mar38_05_01	GGACTTCTACTTTTTCCGACAGCAACAAAAAACCTTCGACGTATGTGGACGTTTCTGAGT
	Mar42_05_03	GGACTTCTACTTTTTCCGACAGCAACAAAAAACCTTCGACGTATGTGGACGTTTCTGAGT
	Msu01_14_01	GGACTTCTACTTTTTCCGACAGCAACAAAAAACCTTCGACGTATGTGGACGTTTCTGAGT
	Mspi01_14_01	GGACTTCTACTTTTTCCGACAGCAACAAAAAACCTTCGACGTATGTGGACGTTTCTGAGT
	Mni03_14_01	GGACTTCTACTTTTTCCGACAGCAACAAAAAACCTTCGACGTATGTGGACGTTTCTGAGT
	Mmob01_14_01	GGACTTCTACTTTTTCCGACAGCAACAAAAAACCTTCGACGTATGTGGACGTTTCTGAGT
	Mmog06_12_01	GGACTTCTACTTTTTCCGACAGCAACAAAAAACCTTCGACGTATGTGGACGTTTCTGAGT
	Mmom05_12_01	GGACTTCTACTTTTTCCGACAGCAACAAAAAACCTTCGACGTATGTGGACGTTTCTGAGT
	Mmosf01_15_01	GGACTTCTACTTTTTCCGACAGCAACAAAAAACCTTCGACGTATGTGGACGTTTCTGAGT
	Mmosf02_15_01	GGACTTCTACTTTTTCCGACAGCAACAAAAAACCTTCGACGTATGTGGACGTTTCTGAGT
	Rmorg01_13_01	GGACTTCTACTTTTTCCGACAGCAACAAAAAACCTTCGACGTATGTGGACGTTTCTGAGT
	Rmorg01_14_01	GGACTTCTACTTTTTCCGACAGCAACAAAAAACCTTCGACGTATGTGGACGTTTCTGAGT
	Rmorg02_14_01	GGACTTTTACTTTTTCCGACAGCAACAAAAAACCTTCGACGTATGTGGACGTTTCTGAGT
	Rmorm01_14_01	GGACTTTTACTTTTTCCGACAGCAACAAAAAACCTTCGACGTATGTGGACGTTTCTGAGT
	Mfo01_14_01	GGACTTCTACTTTTTCCGACAGCAACAAAAAACCTTCGACGTATGTGGACGTTTCTGAGT
	Mfo02_13_01	GGACTTCTACTTTTTCCGACAGCAACAAAAAACCTTCGACGTATGTGGACGTTTCTGAGT
	Msi_EF601906	????????????????????????????????????????????????????????????

	B_rapa	ATTTTTTTGTTAAGTATAGTTATGATCTTTTCGCTCTATCTATCTATTCAACAAATTTTT
	R_sativus	ATTTTTTTGTTAAGTATAGTTATGATCTTTTCGCTCTATCTATCTATTCAACAAATTTTT
	Erupinn01_15_01	ATTTTTTTGTTAAGTATAGTTATGGTCTTTTCGCTCTATCTATCTATTCAACAAATTTTT
	Erupinn02_15_01	ATTTTTTTGTTAAGTATAGTTATGGTCTTTTCGCTCTATCTATCTATTCAACAAATTTTT
	Eruves01_15_01	ATTTTTTTGTTAAGTATAGTTATGGTCTTTTCGCTCTATCTATCTATTCAACAAATTTTT
	Mfy01_15_01	ATTTTTTTGTTAAGTATAGTTATGGTCTTTTCGCTCTATCTATCTATTCAACAAATTTTT
	Mfy02_15_01	ATTTTTTTGTTAAGTATAGTTATGATCTTTTCGCTCTATCTATCTATTCAACAAATTTTT
	Mar01_14_01	ATTTTTTTGTTAAGTATAGTGATGATCTTTTCGCTCTATCTATCTATTCAACAAATTTTT
	Mar33_05_01	ATTTTTTTGTTAAGTATAGTGATGATCTTTTCGCTCTATCTATCTATTCAACAAATTTTT
	Mar35_13_01	ATTTTTTTGTTAAGTATAGTGATGATCTTTTCGCTCTATCTATCTATTCAACAAATTTTT
	Mar38_05_01	ATTTTTTTGTTAAGTATAGTGATGATCTTTTCGCTCTATCTATCTATTCAACAAATTTTT
	Mar42_05_03	ATTTTTTTGTTAAGTATAGTGATGATCTTTTCGCTCTATCTATCTATTCAACAAATTTTT
	Msu01_14_01	ATTTTTTTGTTAAGTATAGTGATGATCTTTTCGCTCTATCTATCTATTCAACAAATTTTT
	Mspi01_14_01	ATTTTTTTGTTAAGTATAGTGATGATCTTTTCGCTCTATCTATCTATTCAACAAATTTTT
	Mni03_14_01	ATTTTTTTGTTAAGTATAGTGATGATCTTTTCGCTCTATCTATCTATTCAACAAATTTTT
	Mmob01_14_01	ATTTTTTTGTTAAGTATAGTGATGATCTTTTCGCTCTATCTATCGATTCAACAAATTTTT
	Mmog06_12_01	ATTTTTTTGTTAAGTATAGTGATGATCTTTTCGCTCTATCTATCGATTCAACAAATTTTT
	Mmom05_12_01	ATTTTTTTGTTAAGTATAGTGATGATCTTTTCGCTCTATCTATCGATTCAACAAATTTTT
	Mmosf01_15_01	ATTTTTTTGTTAAGTATAGTGATGATCTTTTCGCTCTATCTATCGATTCAACAAATTTTT
	Mmosf02_15_01	ATTTTTTTGTTAAGTATAGTGATGATCTTTTCGCTCTATCTATCGATTCAACAAATTTTT
	Rmorg01_13_01	ATTTTTTTGTTAAGTATAGTGATGATCTTTTCGCTCTATCTATCTATTCAACAAATTTTT
	Rmorg01_14_01	ATTTTTTTGTTAAGTATAGTGATGATCTTTTCGCTCTATCTATCTATTCAACAAATTTTT
	Rmorg02_14_01	ATTTTTTTGTTAAGTATAGTGATGATCTTTTCGCTCTATCTATCTATTCAACAAATTTTT
	Rmorm01_14_01	ATTTTTTTGTTAAGTATAGTGATGATCTTTTCGCTCTATCTATCTATTCAACAAATTTTT
	Mfo01_14_01	ATTTTTTTGTTAAGTATAGTGATGATCTTTTCGCTCTATCTATCTATTCAACAAATTTTT
	Mfo02_13_01	ATTTTTTTGTTAAGTATAGTGATGATCTTTTCGCTCTATCTATCTATTCAACAAATTTTT
	Msi_EF601906	????????????????????????????????????????????????????????????

	B_rapa	CTAAGTTGCATTCATCAAAATGTATGGTCTTGGACCATAAATAATGAATTTTCTTTTGAG
	R_sativus	ATAAGTTGCATTCATCAAAATGTATGGTCTTGGACCATAAATAATGAATTTTCTTTTGAG
	Erupinn01_15_01	CTAAGTTGCATTCATCAAAATGTATGGTCTTGGACCATAAATAATGAATTTTCTTTTGAG
	Erupinn02_15_01	CTAAGTTGCATTCATCAAAATGTATGGTCTTGGACCATAAATAATGAATTTTCTTTTGAG
	Eruves01_15_01	CTAAGTTGCATTCATCAAAATGTATGGTCTTGGACCATAAATAATGAATTTTCTTTTGAG
	Mfy01_15_01	CTAAGTTGCATTCATCAAAATGTATGGTCTTGGACCATAAATAATGAATTTTCTTTTGAG
	Mfy02_15_01	CTAAGTTGCATTCATCAAAATGTATGGTCTTGGACCATAAATAATGAATTTTCTTTTGAG
	Mar01_14_01	CTAAGTTGCATTCATCAAAATGTATGGTCTTGGACCATAAATAATGAATTTTCTTTTGAG
	Mar33_05_01	CTAAGTTGCATTCATCAAAATGTATGGTCTTGGACCATAAATAATGAATTTTCTTTTGAG
	Mar35_13_01	CTAAGTTGCATTCATCAAAATGTATGGTCTTGGACCATAAATAATGAATTTTCTTTTGAG
	Mar38_05_01	CTAAGTTGCATTCATCAAAATGTATGGTCTTGGACCATAAATAATGAATTTTCTTTTGAG
	Mar42_05_03	CTAAGTTGCATTCATCAAAATGTATGGTCTTGGACCATAAATAATGAATTTTCTTTTGAG
	Msu01_14_01	CTAAGTTGCATTCATCAAAATGTATGGTCTTGGACCATAAATAATGAATTTTCTTTTGAG
	Mspi01_14_01	CTAAGTTGCATTCATCAAAATGTATGGTCTTGGACCATAAATAATGAATTTTCTTTTGAG
	Mni03_14_01	CTAAGTTGCATTCATCAAAATGTATGGTCTTGGACCATAAATAATGAATTTTCTTTTGAG
	Mmob01_14_01	CTAAGTTGTATTCATCAAAATGTATGGTCTTGGACCATAAATAATGAATTTTCTTTTGAG
	Mmog06_12_01	CTAAGTTGTATTCATCAAAATGTATGGTCTTGGACCATAAATAATGAATTTTCTTTTGAG
	Mmom05_12_01	CTAAGTTGTATTCATCAAAATGTATGGTCTTGGACCATAAATAATGAATTTTCTTTTGAG
	Mmosf01_15_01	CTAAGTTGTATTCATCAAAATGTATGGTCTTGGACCATAAATAATGAATTTTCTTTTGAG
	Mmosf02_15_01	CTAAGTTGTATTCATCAAAATGTATGGTCTTGGACCATAAATAATGAATTTTCTTTTGAG
	Rmorg01_13_01	CTAAGTTGTATTCATCAAAATGTATGGTCTTGGACCATAAATAATGAATTTTCTTTTGAG
	Rmorg01_14_01	CTAAGTTGTATTCATCAAAATGTATGGTCTTGGACCATAAATAATGAATTTTCTTTTGAG
	Rmorg02_14_01	CTAAGTTGTATTCATCAAAATGTATGGTCTTGGACCATAAATAATGAATTTTCTTTTGAG
	Rmorm01_14_01	ATAAGTTGTATTCATCAAAATGTATGGTCTTGGACCATAAATAATGAATTTTCTTTTGAG
	Mfo01_14_01	ATAAGTTGCATTCATCAAAATGTATGGTCTTGGACCATAAATAATGAATTTTCTTTTGAG
	Mfo02_13_01	ATAAGTTGCATTCATCAAAATGTATGGTCTTGGACCATAAATAATGAATTTTCTTTTGAG
	Msi_EF601906	????????????????????????????????????????????????????????????

	B_rapa	TTCGGTTACTTTATTGATCCACTTACTTCTATTATGTCAATATTAATTACAACTGTTGGA
	R_sativus	TTCGGTTACTTTATTGATCCACTTACTTCTATTATGTCAATATTAATTACAACTGTTGGA
	Erupinn01_15_01	TTCGGTTACTTTATTGATCCACTTACTTCTATTATGTCAATATTAATTACAACTGTTGGA
	Erupinn02_15_01	TTCGGTTACTTTATTGATCCACTTACTTCTATTATGTCAATATTAATTACAACTGTTGGA
	Eruves01_15_01	TTCGGTTACTTTATTGATCCACTTACTTCTATTATGTCAATATTAATTACAACTGTTGGA
	Mfy01_15_01	TTCGGTTACTTTATTGATCCACTTACTTCTATTATGTCAATATTAATTACAACTGTTGGA
	Mfy02_15_01	TTCGGTTACTTTATTGATCCACTTACTTCTATTATGTCAATATTAATTACAACTGTTGGA
	Mar01_14_01	TTCGGTTACTTTATTGATCCACTTACTTCTATTATGTCAATATTAATTACAACTGTTGGA
	Mar33_05_01	TTCGGTTACTTTATTGATCCACTTACTTCTATTATGTCAATATTAATTACAACTGTTGGA
	Mar35_13_01	TTCGGTTACTTTATTGATCCACTTACTTCTATTATGTCAATATTAATTACAACTGTTGGA
	Mar38_05_01	TTCGGTTACTTTATTGATCCACTTACTTCTATTATGTCAATATTAATTACAACTGTTGGA
	Mar42_05_03	TTCGGTTACTTTATTGATCCACTTACTTCTATTATGTCAATATTAATTACAACTGTTGGA
	Msu01_14_01	TTCGGTTACTTTATTGATCCACTTACTTCTATTATGTCAATATTAATTACAACTGTTGGA
	Mspi01_14_01	TTCGGTTACTTTATTGATCCACTTACTTCTATTATGTCAATATTAATTACAACTGTTGGA
	Mni03_14_01	TTCGGTTACTTTATTGATCCACTTACTTCTATTATGTCAATATTAATTACAACTGTTGGA
	Mmob01_14_01	TTCGGTTACTTTATTGATCCACTTACTTCTATTATGTCAATATTAATTACAACTGTTGGA
	Mmog06_12_01	TTCGGTTACTTTATTGATCCACTTACTTCTATTATGTCAATATTAATTACAACTGTTGGA
	Mmom05_12_01	TTCGGTTACTTTATTGATCCACTTACTTCTATTATGTCAATATTAATTACAACTGTTGGA
	Mmosf01_15_01	TTCGGTTACTTTATTGATCCACTTACTTCTATTATGTCAATATTAATTACAACTGTTGGA
	Mmosf02_15_01	TTCGGTTACTTTATTGATCCACTTACTTCTATTATGTCAATATTAATTACAACTGTTGGA
	Rmorg01_13_01	TTCGGTTACTTTATTGATCCACTTACTTCTATTATGTCAATATTAATTACAACTGTTGGA
	Rmorg01_14_01	TTCGGTTACTTTATTGATCCACTTACTTCTATTATGTCAATATTAATTACAACTGTTGGA
	Rmorg02_14_01	TTCGGTTACTTTATTGATCCACTTACTTCTATTATGTCAATATTAATTACAACTGTTGGA
	Rmorm01_14_01	TTCGGTTACTTTATTGATCCACTTACTTCTATTATGTCAATATTAATTACAACTGTTGGA
	Mfo01_14_01	TTCGGTTACTTTATTGATCCACTTACTTCTATTATGTCAATATTAATTACAACTGTTGGA
	Mfo02_13_01	TTCGGTTACTTTATTGATCCACTTACTTCTATTATGTCAATATTAATTACAACTGTTGGA
	Msi_EF601906	????????????????????????????????????????????????????????????

	B_rapa	ATTTTGGTTCTGATTTATAGTGATAATTATATGTCTCATGATCAAGGATATCTGAGGTTT
	R_sativus	ATTTTGGTTCTGATTTATAGTGATAATTATATGTCTCATGATCAAGGATATTTGAGGTTT
	Erupinn01_15_01	ATTTTGGTTCTGATTTATAGTGATAATTATATGTCTCATGATCAAGGATATCTGAGGTTT
	Erupinn02_15_01	ATTTTGGTTCTGATTTATAGTGATAATTATATGTCTCATGATCAAGGATATCTGAGGTTT
	Eruves01_15_01	ATTTTGGTTCTGATTTATAGTGATAATTATATGTCTCATGATCAAGGATATCTGAGGTTT
	Mfy01_15_01	ATTTTGGTTCTGATTTATAGTGATAATTATATGTCTCATGATCAAGGATATCTGAGGTTT
	Mfy02_15_01	ATTTTGGTTCTGATTTATAGTGATAATTATATGTCTCATGATCAAGGATATCTGAGGTTT
	Mar01_14_01	ATTTTGGTTCTGATTTATAGTGATAATTATATGTCTCATGATCAAGGATATCTGAGGTTT
	Mar33_05_01	ATTTTGGTTCTGATTTATAGTGATAATTATATGTCTCATGATCAAGGATATCTGAGGTTT
	Mar35_13_01	ATTTTGGTTCTGATTTATAGTGATAATTATATGTCTCATGATCAAGGATATCTGAGGTTT
	Mar38_05_01	ATTTTGGTTCTGATTTATAGTGATAATTATATGTCTCATGATCAAGGATATCTGAGGTTT
	Mar42_05_03	ATTTTGGTTCTGATTTATAGTGATAATTATATGTCTCATGATCAAGGATATCTGAGGTTT
	Msu01_14_01	ATTTTGGTTCTGATTTATAGTGATAATTATATGTCTCATGATCAAGGATATCTGAGGTTT
	Mspi01_14_01	ATTTTGGTTCTGATTTATAGTGATAATTATATGTCTCATGATCAAGGATATCTGAGGTTT
	Mni03_14_01	ATTTTGGTTCTGATTTATAGTGATAATTATATGTCTCATGATCAAGGATATCTGAGGTTT
	Mmob01_14_01	ATTTTGGTTCTGATTTATAGTGATAATTATATGTCTCATGATCAAGGATATCTGAGGTTT
	Mmog06_12_01	ATTTTGGTTCTGATTTATAGTGATAATTATATGTCTCATGATCAAGGATATCTGAGGTTT
	Mmom05_12_01	ATTTTGGTTCTGATTTATAGTGATAATTATATGTCTCATGATCAAGGATATCTGAGGTTT
	Mmosf01_15_01	ATTTTGGTTCTGATTTATAGTGATAATTATATGTCTCATGATCAAGGATATCTGAGGTTT
	Mmosf02_15_01	ATTTTGGTTCTGATTTATAGTGATAATTATATGTCTCATGATCAAGGATATCTGAGGTTT
	Rmorg01_13_01	ATTTTTGTTCTGATTTATAGTGATAATTATATGTCTCATGATCAAGGATATCTGAGGTTT
	Rmorg01_14_01	ATTTTTGTTCTGATTTATAGTGATAATTATATGTCTCATGATCAAGGATATCTGAGGTTT
	Rmorg02_14_01	ATTTTGGTTCTGATTTATAGTGATAATTATATGTCTCATGATCAAGGATATCTGAGGTTT
	Rmorm01_14_01	ATTTTGGTTCTGATTTATAGTGATAATTATATGTCTCATGATCAAGGATATCTGAGGTTT
	Mfo01_14_01	ATTTTGGTTCTGATTTATAGTGATAATTATATGTCTCATGATCAAGAATATCTGAGGTTT
	Mfo02_13_01	ATTTTGGTTCTGATTTATAGTGATAATTATATGTCTCATGATCAAGGATATCTGAGGTTT
	Msi_EF601906	????????????????????????????????????????????????????????????

	B_rapa	TTTGCTTATATGGGTTTTTTTAATACTTCAATGTTAGGATTAGTTACTAGTTCTAATTTG
	R_sativus	TTTGCTTATATGGGTTTTTTTAATACTTCAATGTTAGGATTAGTTACTAGTTCTAATTTG
	Erupinn01_15_01	TTTGCTTATATGAGTTTTTTTAATACTTCAATGTTAGGATTAGTTACTAGTTCTAATTTG
	Erupinn02_15_01	TTTGCTTATATGAGTTTTTTTAATACTTCAATGTTAGGATTAGTTACTAGTTCTAATTTG
	Eruves01_15_01	TTTGCTTATATGAGTTTTTTTAATACTTCAATGTTAGGATTAGTTACTAGTTCTAATTTG
	Mfy01_15_01	TTTGCTTATATGAGTTTTTTTAATACTTCAATGTTAGGATTAGTTACTAGTTCTAATTTG
	Mfy02_15_01	TTTGCTTATATGAGTTTTTTTAATACTTCAATGTTAGGATTAGTTACTAGTTCTAATTTG
	Mar01_14_01	TTTGCTTATATGGGTTTTTTTAATACTTCAATGTTAGGATTAGTTACTAGTTCTAATTTG
	Mar33_05_01	TTTGCTTATATGGGTTTTTTTAATACTTCAATGTTAGGATTAGTTACTAGTTCTAATTTG
	Mar35_13_01	TTTGCTTATATGGGTTTTTTTAATACTTCAATGTTAGGATTAGTTACTAGTTCTAATTTG
	Mar38_05_01	TTTGCTTATATGGGTTTTTTTAATACTTCAATGTTAGGATTAGTTACTAGTTCTAATTTG
	Mar42_05_03	TTTGCTTATATGGGTTTTTTTAATACTTCAATGTTAGGATTAGTTACTAGTTCTAATTTG
	Msu01_14_01	TTTGCTTATATGGGTTTTTTTAATACTTCAATGTTAGGATTAGTTACTAGTTCTAATTTG
	Mspi01_14_01	TTTGCTTATATGGGTTTTTTTAATACTTCAATGTTAGGATTAGTTACTAGTTCTAATTTG
	Mni03_14_01	TTTGCTTATATGGGTTTTTTTAATACTTCAATGTTAGGATTAGTTACTAGTTCTAATTTG
	Mmob01_14_01	TTTGCTTATATGGGTTTTTTTAATACTTCAATGTTAGGATTAGTTACTAGTTCTAATTTG
	Mmog06_12_01	TTTGCTTATATGGGTTTTTTTAATACTTCAATGTTAGGATTAGTTACTAGTTCTAATTTG
	Mmom05_12_01	TTTGCTTATATGGGTTTTTTTAATACTTCAATGTTAGGATTAGTTACTAGTTCTAATTTG
	Mmosf01_15_01	TTTGCTTATATGGGTTTTTTTAATACTTCAATGTTAGGATTAGTTACTAGTTCTAATTTG
	Mmosf02_15_01	TTTGCTTATATGGGTTTTTTTAATACTTCAATGTTAGGATTAGTTACTAGTTCTAATTTG
	Rmorg01_13_01	TTTGCTTATATGGGTTTTTTTAATACTTCAATGTTAGGATTAGTTACTAGTTCTAATTTG
	Rmorg01_14_01	TTTGCTTATATGGGTTTTTTTAATACTTCAATGTTAGGATTAGTTACTAGTTCTAATTTG
	Rmorg02_14_01	TTTGCTTATATGGGTTTTTTTAATACTTCAATGTTAGGATTAGTTACTAGTTCTAATTTG
	Rmorm01_14_01	TTTGCTTATATGGGTTTTTTTAATACTTCAATGTTAGGATTAGTTACTAGTTCTAATTTG
	Mfo01_14_01	TTTGCTTATATGGGTTTTTTTAATACTTCAATGTTAGGATTAGTTACTAGTTCTAATTTG
	Mfo02_13_01	TTTGCTTATATGGGTTTTTTTAATACTTCAATGTTAGGATTAGTTACTAGTTCTAATTTG
	Msi_EF601906	????????????????????????????????????????????????????????????

	B_rapa	ATCCAAGTTTATTTTTTTTGGGAATTAGTTGGAATGTGTTCGTATTTATTAATAGGTTTT
	R_sativus	ATCCAAGTTTATTTTTTTTGGGAATTAGTTGGAATGTGTTCGTATTTATTAATAGGTTTT
	Erupinn01_15_01	ATCCAAGTTTATTTTTTTTGGGAATTAGTTGGAATGTGTTCGTATTTATTAATAGGTTTT
	Erupinn02_15_01	ATCCAAGTTTATTTTTTTTGGGAATTAGTTGGAATGTGTTCGTATTTATTAATAGGTTTT
	Eruves01_15_01	ATCCAAGTTTATTTTTTTTGGGAATTAGTTGGAATGTGTTCGTATTTATTAATAGGTTTT
	Mfy01_15_01	ATCCAAGTTTATTTTTTTTGGGAATTAGTTGGAATGTGTTCGTATTTATTAATAGGTTTT
	Mfy02_15_01	ATCCAAGTTTATTTTTTTTGGGAATTAGTTGGAATGTGTTCGTATTTATTAATAGGTTTT
	Mar01_14_01	ATCCAAGTTTATTTTTTTTGGGAATTAGTTGGAATGTGTTCGTATTTATTAATAGGTTTT
	Mar33_05_01	ATCCAAGTTTATTTTTTTTGGGAATTAGTTGGAATGTGTTCGTATTTATTAATAGGTTTT
	Mar35_13_01	ATCCAAGTTTATTTTTTTTGGGAATTAGTTGGAATGTGTTCGTATTTATTAATAGGTTTT
	Mar38_05_01	ATCCAAGTTTATTTTTTTTGGGAATTAGTTGGAATGTGTTCGTATTTATTAATAGGTTTT
	Mar42_05_03	ATCCAAGTTTATTTTTTTTGGGAATTAGTTGGAATGTGTTCGTATTTATTAATAGGTTTT
	Msu01_14_01	ATCCAAGTTTATTTTTTTTGGGAATTAGTTGGAATGTGTTCGTATTTATTAATAGGTTTT
	Mspi01_14_01	ATCCAAGTTTATTTTTTTTGGGAATTAGTTGGAATGTGTTCGTATTTATTAATAGGTTTT
	Mni03_14_01	ATCCAAGTTTATTTTTTTTGGGAATTAGTTGGAATGTGTTCGTATTTATTAATAGGTTTT
	Mmob01_14_01	ATCCAAGTTTATTTTTTTTGGGAATTAGTTGGAATGTGTTCGTATTTATTAATAGGTTTT
	Mmog06_12_01	ATCCAAGTTTATTTTTTTTGGGAATTAGTTGGAATGTGTTCGTATTTATTAATAGGTTTT
	Mmom05_12_01	ATCCAAGTTTATTTTTTTTGGGAATTAGTTGGAATGTGTTCGTATTTATTAATAGGTTTT
	Mmosf01_15_01	ATCCAAGTTTATTTTTTTTGGGAATTAGTTGGAATGTGTTCGTATTTATTAATAGGTTTT
	Mmosf02_15_01	ATCCAAGTTTATTTTTTTTGGGAATTAGTTGGAATGTGTTCGTATTTATTAATAGGTTTT
	Rmorg01_13_01	ATCCAAGTTTATTTTTTTTGGGAATTAGTTGGAATGTGTTCGTATTTATTAATAGGTTTT
	Rmorg01_14_01	ATCCAAGTTTATTTTTTTTGGGAATTAGTTGGAATGTGTTCGTATTTATTAATAGGTTTT
	Rmorg02_14_01	ATCCAAGTTTATTTTTTTTGGGAATTAGTTGGAATGTGTTCGTATTTATTAATAGGTTTT
	Rmorm01_14_01	ATCCAAGTTTATTTTTTTTGGGAATTAGTTGGAATGTGTTCGTATTTATTAATAGGTTTT
	Mfo01_14_01	ATCCAAGTTTATTTTTTTTGGGAATTAGTTGGAATGTGTTCGTATTTATTAATAGGTTTT
	Mfo02_13_01	ATTCAAGTTTATTTTTTTTGGGAATTAGTTGGAATGTGTTCGTATTTATTAATAGGTTTT
	Msi_EF601906	????????????????????????????????????????????????????????????

	B_rapa	TGGTTCACACGACCTATTGCAGCGAATGCCTGTCAAAAAGCTTTTGTAACCAATCGTGTA
	R_sativus	TGGTTCACACGACCTATTGCAGCGAATGCCTGTCAAAAAGCTTTTGTAACCAATCGTGTA
	Erupinn01_15_01	TGGTTCACACGACCTATTGCAGCGAATGCCTGTCAAAAAGCTTTTGTAACCAATCGTGTA
	Erupinn02_15_01	TGGTTCACACGACCTATTGCAGCGAATGCCTGTCAAAAAGCTTTTGTAACCAATCGTGTA
	Eruves01_15_01	TGGTTCACACGACCTATTGCAGCGAATGCCTGTCAAAAAGCTTTTGTAACCAATCGTGTA
	Mfy01_15_01	TGGTTCACACGACCTATTGCAGCGAATGCCTGTCAAAAAGCTTTTGTAACCAATCGTGTA
	Mfy02_15_01	TGGTTCACACGACCTATTGCAGCGAATGCCTGTCAAAAAGCTTTTGTAACCAATCGTGTA
	Mar01_14_01	TGGTTCACACGACCTATTGCAGCGAATGCCTGTCAAAAAGCTTTTGTAACCAATCGTGTA
	Mar33_05_01	TGGTTCACACGACCTATTGCAGCGAATGCCTGTCAAAAAGCTTTTGTAACCAATCGTGTA
	Mar35_13_01	TGGTTCACACGACCTATTGCAGCGAATGCCTGTCAAAAAGCTTTTGTAACCAATCGTGTA
	Mar38_05_01	TGGTTCACACGACCTATTGCAGCGAATGCCTGTCAAAAAGCTTTTGTAACCAATCGTGTA
	Mar42_05_03	TGGTTCACACGACCTATTGCAGCGAATGCCTGTCAAAAAGCTTTTGTAACCAATCGTGTA
	Msu01_14_01	TGGTTCACACGACCTATTGCAGCGAATGCCTGTCAAAAAGCTTTTGTAACCAATCGTGTA
	Mspi01_14_01	TGGTTCACACGACCTATTGCAGCGAATGCCTGTCAAAAAGCTTTTGTAACCAATCGTGTA
	Mni03_14_01	TGGTTCACACGACCTATTGCAGCGAATGCCTGTCAAAAAGCTTTTGTAACCAATCGTGTA
	Mmob01_14_01	TGGTTCACACGGCCTATTGCAGCGAATGCCTGTCAAAAAGCTTTTGTAACCAATCGTGTA
	Mmog06_12_01	TGGTTCACACGGCCTATTGCAGCGAATGCCTGTCAAAAAGCTTTTGTAACCAATCGTGTA
	Mmom05_12_01	TGGTTCACACGGCCTATTGCAGCGAATGCCTGTCAAAAAGCTTTTGTAACCAATCGTGTA
	Mmosf01_15_01	TGGTTCACACGGCCTATTGCAGCGAATGCCTGTCAAAAGGCTTTTGTAACCAATCGTGTA
	Mmosf02_15_01	TGGTTCACACGGCCTATTGCAGCGAATGCCTGTCAAAAGGCTTTTGTAACCAATCGTGTA
	Rmorg01_13_01	TGGTTCACACGGCCTATTGCAGCGAATGCCTGTCAAAAAGCTTTTGTAACCAATCGTGTA
	Rmorg01_14_01	TGGTTCACACGGCCTATTGCAGCGAATGCCTGTCAAAAAGCTTTTGTAACCAATCGTGTA
	Rmorg02_14_01	TGGTTCACACGACCTATTGCAGCGAATGCCTGTCAAAAAGCTTTTGTAACCAATCGTGTA
	Rmorm01_14_01	TGGTTCACACGACCTATTGCAGCGAATGCCTGTCAAAAAGCTTTTGTAACCAATCGTGTA
	Mfo01_14_01	TGGTTCACACGGCCTATTGCAGCGAATGCCTGTCAAAAAGCTTTTGTAACCAATCGTGTA
	Mfo02_13_01	TGGTTCACACGGCCTATTGCAGCGAATGCCTGTCAAAAAGCTTTTGTAACCAATCGTGTA
	Msi_EF601906	????????????????????????????????????????????????????????????

	B_rapa	GGGGATTTTGGTTTATTATTAGGAATTTTAGGTCTTTATTGGATAGCTGGCAGTTTCGAA
	R_sativus	GGGGATTTTGGTTTATTATTAGGAATTTTAGGTCTTTATTGGATAACTGGCAGTTTCGAA
	Erupinn01_15_01	GGGGATTTTGGTTTATTATTAGGAATTTTAGGTCTTTATTGGATAACTGGCAGTTTCGAA
	Erupinn02_15_01	GGGGATTTTGGTTTATTATTAGGAATTTTAGGTCTTTATTGGATAACTGGCAGTTTCGAA
	Eruves01_15_01	GGGGATTTTGGTTTATTATTAGGAATTTTAGGTCTTTATTGGATAACTGGCAGTTTCGAA
	Mfy01_15_01	GGGGATTTTGGTTTATTATTAGGAATTTTAGGTCTTTATTGGATAACTGGCAGTTTCGAA
	Mfy02_15_01	GGGGATTTTGGTTTATTATTAGGAATTTTAGGTCTTTATTGGATAACTGGCAGTTTCGAA
	Mar01_14_01	GGGGATTTTGGTTTATTATTAGGAATTTTAGGTCTTTATTGGATAACTGGCAGTTTCGAA
	Mar33_05_01	GGGGATTTTGGTTTATTATTAGGAATTTTAGGTCTTTATTGGATAACTGGCAGTTTCGAA
	Mar35_13_01	GGGGATTTTGGTTTATTATTAGGAATTTTAGGTCTTTATTGGATAACTGGCAGTTTCGAA
	Mar38_05_01	GGGGATTTTGGTTTATTATTAGGAATTTTAGGTCTTTATTGGATAACTGGCAGTTTCGAA
	Mar42_05_03	GGGGATTTTGGTTTATTATTAGGAATTTTAGGTCTTTATTGGATAACTGGCAGTTTCGAA
	Msu01_14_01	GGGGATTTTGGTTTATTATTAGGAATTTTAGGTCTTTATTGGATAACTGGCAGTTTCGAA
	Mspi01_14_01	GGGGATTTTGGTTTATTATTAGGAATTTTAGGTCTTTATTGGATAACTGGCAGTTTCGAA
	Mni03_14_01	GGGGATTTTGGTTTATTATTAGGAATTTTAGGTCTTTATTGGATAACTGGCAGTTTCGAA
	Mmob01_14_01	GGGGATTTTGGTTTATTATTAGGAATTTTAGGTCTTTATTGGATAACTGGCAGTTTCGAA
	Mmog06_12_01	GGGGATTTTGGTTTATTATTAGGAATTTTAGGTCTTTATTGGATAACTGGCAGTTTCGAA
	Mmom05_12_01	GGGGATTTTGGTTTATTATTAGGAATTTTAGGTCTTTATTGGATAACTGGCAGTTTCGAA
	Mmosf01_15_01	GGGGATTTTGGTTTATTATTAGGAATTTTAGGTCTTTATTGGATAACTGGCAGTTTCGAA
	Mmosf02_15_01	GGGGATTTTGGTTTATTATTAGGAATTTTAGGTCTTTATTGGATAACTGGCAGTTTCGAA
	Rmorg01_13_01	GGGGATTTTGGTTTATTATTAGGAATTTTAGGTCTTTATTGGATAACTGGCAGTTTCGAA
	Rmorg01_14_01	GGGGATTTTGGTTTATTATTAGGAATTTTAGGTCTTTATTGGATAACTGGCAGTTTCGAA
	Rmorg02_14_01	GGGGATTTTGGTTTATTATTAGGAATTTTAGGTCTTTATTGGATAACTGGCAGTTTCGAA
	Rmorm01_14_01	GGGGATTTTGGTTTATTATTAGGAATTTTAGGTCTTTATTGGATAACTGGCAGTTTCGAA
	Mfo01_14_01	GGGGATTTTGGTTTATTATTAGGAATTTTAGGTCTTTATTGGATAACTGGCAGTTTCGAA
	Mfo02_13_01	GGGGATTTTGGTTTATTATTAGGAATTTTAGGTCTTTATTGGATAACTGGCAGTTTCGAA
	Msi_EF601906	????????????????????????????????????????????????????????????

	B_rapa	TTTCAAGATTTGTTCGAAATATTCAATAATTTAATATTAAATAATAGAATAAATCTCTTA
	R_sativus	TTTCAAGATTTGTTCGAAATATTCAATAATTTAATTTTAAATAATAGAATAAATCTCTTA
	Erupinn01_15_01	TTTCAAGATTTGTTCGAAATATTCAATAATTTAATTTTAAATAATAGAGTAAATCTTTTA
	Erupinn02_15_01	TTTCAAGATTTGTTCGAAATATTCAATAATTTAATTTTAAATAATAGAGTAAATCTTTTA
	Eruves01_15_01	TTTCAAGATTTGTTCGAAATATTCAATAATTTAATTTTAAATAATAGAGTAAATCTTTTA
	Mfy01_15_01	TTTCAAGATTTGTTCGAAATATTCAATAATTTAATTTTAAATAATAGAGTAAATCTTTTA
	Mfy02_15_01	TTTCAAGATTTGTTCGAAATATTCAATAATTTAATTTTAAATAATAGAGTAAATCTTTTA
	Mar01_14_01	TTTCAAGATTTGTTCGAAATATTCAATAATTTAATTTTAAATAATAGAGTAAATCTCTTA
	Mar33_05_01	TTTCAAGATTTGTTCGAAATATTCAATAATTTAATTTTAAATAATAGAGTAAATCTCTTA
	Mar35_13_01	TTTCAAGATTTGTTCGAAATATTCAATAATTTAATTTTAAATAATAGAGTAAATCTCTTA
	Mar38_05_01	TTTCAAGATTTGTTCGAAATATTCAATAATTTAATTTTAAATAATAGAGTAAATCTCTTA
	Mar42_05_03	TTTCAAGATTTGTTCGAAATATTCAATAATTTAATTTTAAATAATAGAGTAAATCTCTTA
	Msu01_14_01	TTTCAAGATTTGTTCGAAATATTCAATAATTTAATTTTAAATAATAGAGTAAATCTCTTA
	Mspi01_14_01	TTTCAAGATTTGTTCGAAATATTCAATAATTTAATTTTAAATAATAGAGTAAATCTCTTA
	Mni03_14_01	TTTCAAGATTTGTTCGAAATATTCAATAATTTAATTTTAAATAATAGAGTAAATCTCTTA
	Mmob01_14_01	TTTCAAGATTTGTTCGAAATATTCAATAATTTAATTTTAAATAATAGAGTAAATCTCTTA
	Mmog06_12_01	TTTCAAGATTTGTTCGAAATATTCAATAATTTAATTTTAAATAATAGAGTAAATCTCTTA
	Mmom05_12_01	TTTCAAGATTTGTTCGAAATATTCAATAATTTAATTTTAAATAATAGAGTAAATCTCTTA
	Mmosf01_15_01	TTTCAAGATTTGTTCGAAATATTCAATAATTTAATTTTAAATAATAGAGTAAATCTCTTA
	Mmosf02_15_01	TTTCAAGATTTGTTCGAAATATTCAATAATTTAATTTTAAATAATAGAGTAAATCTCTTA
	Rmorg01_13_01	TTTCAAGATTTGTTCGAAATATTCAATAATTTAATTTTAAATAATAGAGTCAATCTCTTA
	Rmorg01_14_01	TTTCAAGATTTGTTCGAAATATTCAATAATTTAATTTTAAATAATAGAGTCAATCTCTTA
	Rmorg02_14_01	TTTCAAGATTTGTTCGAAATATTCAACAATTTAATTTTAAATAATAGAGTAAATCTCTTA
	Rmorm01_14_01	TTTCAAGATTTGTTCGAAATATTCAACAATTTAATTTTAAATAATAGAGTAAATCTCTTA
	Mfo01_14_01	TTTCAAGATTTGTTCGAAATATTCAATAATTTAATTTTAAATAATAGAGGAAATCTCTTA
	Mfo02_13_01	TTTCAAGATTTGTTCGAAATATTCAATAATTTAATTTTAAATAATAGAGGAAATCTCTTA
	Msi_EF601906	????????????????????????????????????????????????????????????

	B_rapa	TTCCTTACTTTGTGTGCATTTCTATTATTTGTGGGTCCTATTGCTAAATCTGCACAATTT
	R_sativus	TTCCTTACTTTGTGTGCATTTCTATTATTTGTGGGTCCTATTGCTAAATCTGCACAATTT
	Erupinn01_15_01	TTCCTTACTTTGTGTGCATTTCTATTATTTGTGGGTCCTATTGCTAAATCTGCACAATTT
	Erupinn02_15_01	TTCCTTACTTTGTGTGCATTTCTATTATTTGTGGGTCCTATTGCTAAATCTGCACAATTT
	Eruves01_15_01	TTCCTTACTTTGTGTGCATTTCTATTATTTGTGGGTCCTATTGCTAAATCTGCACAATTT
	Mfy01_15_01	TTCCTTACTTTGTGTGCATTTCTATTATTTGTGGGTCCTATTGCTAAATCTGCACAATTT
	Mfy02_15_01	TTCCTTACTTTGTGTGCATTTCTATTATTTGTGGGTCCTATTGCTAAATCTGCACAATTT
	Mar01_14_01	TTCCTTACTTTATGTGCATTTCTATTATTTGTGGGTCCTATTGCTAAATCTGCACAATTT
	Mar33_05_01	TTCCTTACTTTATGTGCATTTCTATTATTTGTGGGTCCTATTGCTAAATCTGCACAATTT
	Mar35_13_01	TTCCTTACTTTATGTGCATTTCTATTATTTGTGGGTCCTATTGCTAAATCTGCACAATTT
	Mar38_05_01	TTCCTTACTTTATGTGCATTTCTATTATTTGTGGGTCCTATTGCTAAATCTGCACAATTT
	Mar42_05_03	TTCCTTACTTTATGTGCATTTCTATTATTTGTGGGTCCTATTGCTAAATCTGCACAATTT
	Msu01_14_01	TTTCTTACTTTGTGTGCATTTCTATTATTTGTGGGTCCTATTGCTAAATCTGCACAATTT
	Mspi01_14_01	TTCCTTACTTTATGTGCATTTCTATTATTTGTGGGTCCTATTGCTAAATCTGCACAATTT
	Mni03_14_01	TTCCTTACTTTATGTGCATTTCTATTATTTGTGGGTCCTATTGCTAAATCTGCACAATTT
	Mmob01_14_01	TTCCTTACTTTGTGTGCATTTCTATTATTTGTGGGTCCTATTGCTAAATCTGCACAATTT
	Mmog06_12_01	TTCCTTACTTTGTGTGCATTTCTATTATTTGTGGGTCCTATTGCTAAATCTGCACAATTT
	Mmom05_12_01	TTCCTTACTTTGTGTGCATTTCTATTATTTGTGGGTCCTATTGCTAAATCTGCACAATTT
	Mmosf01_15_01	TTCCTTACTTTGTGTGCATTTCTATTATTTGTGGGTCCTATTGCTAAATCTGCACAATTT
	Mmosf02_15_01	TTCCTTACTTTGTGTGCATTTCTATTATTTGTGGGTCCTATTGCTAAATCTGCACAATTT
	Rmorg01_13_01	TTCCTTACTTTGTGTGCATTTCTATTATTTGTGGGTCCTATTGCTAAATCTGCACAATTT
	Rmorg01_14_01	TTCCTTACTTTGTGTGCATTTCTATTATTTGTGGGTCCTATTGCTAAATCTGCACAATTT
	Rmorg02_14_01	TTCCTTACTTTGTGTGCATTTCTATTATTTGTGGGTCCTATTGCTAAATCTGCACAATTT
	Rmorm01_14_01	TTCCTTACTTTGTGTGCATTTCTATTATTTGTGGGTCCTATTGCTAAATCTGCACAATTT
	Mfo01_14_01	TTCCTTACTTTGTGTGCATTTCTATTATTTGTGGGTCCTATTGCTAAATCTGCACAATTT
	Mfo02_13_01	TTCCTTACTTTGTGTGCATTTCTATTATTTGTGGGTCCTATTGCTAAATCTGCACAATTT
	Msi_EF601906	????????????????????????????????????????????????????????????

	B_rapa	CCTCTTCATGTATGGTTGCCGGATGCCATGGAGGGCCCTACTCCTATTTCGGCTCTTATA
	R_sativus	CCTCTTCATGTATGGTTGCCGGATGCCATGGAGGGCCCTACTCCTATTTCGGCTCTTATA
	Erupinn01_15_01	CCTCTTCATGTATGGTTGCCGGATGCCATGGAGGGCCCTACTCCTATTTCGGCTCTTATA
	Erupinn02_15_01	CCTCTTCATGTATGGTTGCCGGATGCCATGGAGGGCCCTACTCCTATTTCGGCTCTTATA
	Eruves01_15_01	CCTCTTCATGTATGGTTGCCGGATGCCATGGAGGGCCCTACTCCTATTTCGGCTCTTATA
	Mfy01_15_01	CCTCTTCATGTATGGTTGCCGGATGCCATGGAGGGCCCTACTCCTATTTCGGCTCTTATA
	Mfy02_15_01	CCTCTTCATGTATGGTTGCCGGATGCCATGGAGGGCCCTACTCCTATTTCGGCTCTTATA
	Mar01_14_01	CCTCTTCATGTATGGTTGCCTGATGCCATGGAGGGCCCTACTCCTATTTCGGCTCTTATA
	Mar33_05_01	CCTCTTCATGTATGGTTGCCTGATGCCATGGAGGGCCCTACTCCTATTTCGGCTCTTATA
	Mar35_13_01	CCTCTTCATGTATGGTTGCCTGATGCCATGGAGGGCCCTACTCCTATTTCGGCTCTTATA
	Mar38_05_01	CCTCTTCATGTATGGTTGCCTGATGCCATGGAGGGCCCTACTCCTATTTCGGCTCTTATA
	Mar42_05_03	CCTCTTCATGTATGGTTGCCTGATGCCATGGAGGGCCCTACTCCTATTTCGGCTCTTATA
	Msu01_14_01	CCTCTTCATGTATGGTTGCCTGATGCCATGGAGGGCCCCACTCCTATTTCGGCTCTTATA
	Mspi01_14_01	CCTCTTCATGTATGGTTGCCTGATGCCATGGAGGGCCCTACTCCTATTTCGGCTCTTATA
	Mni03_14_01	CCTCTTCATGTATGGTTGCCTGATGCCATGGAGGGCCCTACTCCTATTTCGGCTCTTATA
	Mmob01_14_01	CCTCTTCATGTATGGTTGCCTGATGCCATGGAGGGCCCTACTCCTATTTCGGCTCTTATA
	Mmog06_12_01	CCTCTTCATGTATGGTTGCCTGATGCCATGGAGGGCCCTACTCCTATTTCGGCTCTTATA
	Mmom05_12_01	CCTCTTCATGTATGGTTGCCTGATGCCATGGAGGGCCCTACTCCTATTTCGGCTCTTATA
	Mmosf01_15_01	CCTCTTCATGTATGGTTGCCTGATGCCATGGAGGGCCCTACTCCTATTTCGGCTCTTATA
	Mmosf02_15_01	CCTCTTCATGTATGGTTGCCTGATGCCATGGAGGGCCCTACTCCTATTTCGGCTCTTATA
	Rmorg01_13_01	CCTCTTCATGTATGGTTGCCTGATGCCATGGAAGGCCCTACTCCTATTTCGGCTCTTATA
	Rmorg01_14_01	CCTCTTCATGTATGGTTGCCTGATGCCATGGAAGGCCCTACTCCTATTTCGGCTCTTATA
	Rmorg02_14_01	CCTCTTCATGTATGGTTGCCTGATGCCATGGAGGGCCCTACTCCTATTTCGGCTCTTATA
	Rmorm01_14_01	CCTCTTCATGTATGGTTGCCTGATGCCATGGAGGGCCCTACTCCTATTTCGGCTCTTATA
	Mfo01_14_01	CCTCTTCATGTATGGTTGCCTGATGCCATGGAGGGCCCTACTCCTATTTCGGCTCTTATA
	Mfo02_13_01	CCTCTTCATGTATGGTTGCCTGATGCCATGGAGGGCCCTACTCCTATTTCGGCTCTTATA
	Msi_EF601906	????????????????????????????????????????????????????????????

	B_rapa	CATGCTGCTACTATGGTAGCAGCGGGAATTTTTCTTGTAGCTCGTCTTCTTCCTCTTTTT
	R_sativus	CATGCTGCTACTATGGTAGCGGCGGGAATTTTTCTTGTAGCTCGTCTTCTTCCTCTTTTT
	Erupinn01_15_01	CATGCTGCTACTATGGTAGCGGCGGGAATTTTTCTTGTAGCTCGTCTTCTTCCTCTTTTT
	Erupinn02_15_01	CATGCTGCTACTATGGTAGCGGCGGGAATTTTTCTTGTAGCTCGTCTTCTTCCTCTTTTT
	Eruves01_15_01	CATGCTGCTACTATGGTAGCGGCGGGAATTTTTCTTGTAGCTCGTCTTCTTCCTCTTTTT
	Mfy01_15_01	CATGCTGCTACTATGGTAGCGGCGGGAATTTTTCTTGTAGCTCGTCTTCTTCCTCTTTTT
	Mfy02_15_01	CATGCTGCTACTATGGTAGCGGCGGGAATTTTTCTTGTAGCTCGTCTTCTTCCTCTTTTT
	Mar01_14_01	CATGCTGCTACTATGGTAGCGGCGGGAATTTTTCTTGTAGCTCGTCTTCTTCCTCTTTTT
	Mar33_05_01	CATGCTGCTACTATGGTAGCGGCGGGAATTTTTCTTGTAGCTCGTCTTCTTCCTCTTTTT
	Mar35_13_01	CATGCTGCTACTATGGTAGCGGCGGGAATTTTTCTTGTAGCTCGTCTTCTTCCTCTTTTT
	Mar38_05_01	CATGCTGCTACTATGGTAGCGGCGGGAATTTTTCTTGTAGCTCGTCTTCTTCCTCTTTTT
	Mar42_05_03	CATGCTGCTACTATGGTAGCGGCGGGAATTTTTCTTGTAGCTCGTCTTCTTCCTCTTTTT
	Msu01_14_01	CATGCTGCTACTATGGTAGCGGCGGGAATTTTTCTTGTAGCTCGTCTTCTTCCTCTTTTT
	Mspi01_14_01	CATGCTGCTACTATGGTAGCGGCGGGAATTTTTCTTGTAGCTCGTCTTCTTCCTCTTTTT
	Mni03_14_01	CATGCTGCTACTATGGTAGCGGCGGGAATTTTTCTTGTAGCTCGTCTTCTTCCTCTTTTT
	Mmob01_14_01	CATGCTGCTACTATGGTAGCGGCGGGAATTTTTCTTGTAGCTCGTCTTCTTCCGCTTTTT
	Mmog06_12_01	CATGCTGCTACTATGGTAGCGGCGGGAATTTTTCTTGTAGCTCGTCTTCTTCCGCTTTTT
	Mmom05_12_01	CATGCTGCTACTATGGTAGCGGCGGGAATTTTTCTTGTAGCTCGTCTTCTTCCGCTTTTT
	Mmosf01_15_01	CATGCTGCTACTATGGTAGCGGCGGGAATTTTTCTTGTAGCTCGTCTTCTTCCGCTTTTT
	Mmosf02_15_01	CATGCTGCTACTATGGTAGCGGCGGGAATTTTTCTTGTAGCTCGTCTTCTTCCGCTTTTT
	Rmorg01_13_01	CATGCTGCTACTATGGTAGCGGCGGGAATTTTTCTTGTAGCTCGTCTTCTTCCGCTTTTT
	Rmorg01_14_01	CATGCTGCTACTATGGTAGCGGCGGGAATTTTTCTTGTAGCTCGTCTTCTTCCGCTTTTT
	Rmorg02_14_01	CATGCTGCTACTATGGTAGCGGCGGGAATTTTTCTTGTAGCTCGTCTTCTTCCTCTTTTT
	Rmorm01_14_01	CATGCTGCTACTATGGTAGCGGCGGGAATTTTTCTTGTAGCTCGTCTTCTTCCTCTTTTT
	Mfo01_14_01	CATGCTGCTACTATGGTAGCGGCGGGAATTTTTCTTGTAGCTCGTCTTCTTCCGCTTTTT
	Mfo02_13_01	CATGCTGCTACTATGGTAGCGGCGGGAATTTTTCTTGTAGCTCGTCTTCTTCCGCTTTTT
	Msi_EF601906	????????????????????????????????????????????????????????????

	B_rapa	ATAGTTATCCCTTCTATAATGTATATAATATCTTTGATAGGTATAATAACAGTACTCTTA
	R_sativus	ATAGTTATCCCTTCTATAATGTATATAATATCTTTGATAGGTATAATAACAGTACTCTTA
	Erupinn01_15_01	ATAGTTATCCCTTCTATAATGTATATAATATCTTTGATAGGTATAATAACAGTACTCTTA
	Erupinn02_15_01	ATAGTTATCCCTTCTATAATGTATATAATATCTTTGATAGGTATAATAACAGTACTCTTA
	Eruves01_15_01	ATAGTTATCCCTTCTATAATGTATATAATATCTTTGATAGGTATAATAACAGTACTCTTA
	Mfy01_15_01	ATAGTTATCCCTTCTATAATGTATATAATATCTTTGATAGGTATAATAACAGTACTCTTA
	Mfy02_15_01	ATAGTTATCCCTTCTATAATGTATATAATATCTTTGATAGGTATAATAACAGTACTCTTA
	Mar01_14_01	ATAGTTATCCCTTCTATAATGTATATAATATCTTTGATAGGTATAATAACAGTACTCTTA
	Mar33_05_01	ATAGTTATCCCTTCTATAATGTATATAATATCTTTGATAGGTATAATAACAGTACTCTTA
	Mar35_13_01	ATAGTTATCCCTTCTATAATGTATATAATATCTTTGATAGGTATAATAACAGTACTCTTA
	Mar38_05_01	ATAGTTATCCCTTCTATAATGTATATAATATCTTTGATAGGTATAATAACAGTACTCTTA
	Mar42_05_03	ATAGTTATCCCTTCTATAATGTATATAATATCTTTGATAGGTATAATAACAGTACTCTTA
	Msu01_14_01	ATAGTTATCCCTTCTATAATGTATATAATATCTTTGATAGGTATAATAACAGTACTCTTA
	Mspi01_14_01	ATAGTTATCCCTTCTATAATGTATATAATATCTTTGATAGGTATAATAACAGTACTCTTA
	Mni03_14_01	ATAGTTATCCCTTCTATAATGTATATAATATCTTTGATAGGTATAATAACAGTACTCTTA
	Mmob01_14_01	ATAGTTATCCCTTCTATAATGTATATAATATCTTTGATAGGTATAATAACAGTACTCTTA
	Mmog06_12_01	ATAGTTATCCCTTCTATAATGTATATAATATCTTTGATAGGTATAATAACAGTACTCTTA
	Mmom05_12_01	ATAGTTATCCCTTCTATAATGTATATAATATCTTTGATAGGTATAATAACAGTACTCTTA
	Mmosf01_15_01	ATAGTTATCCCTTCTATAATGTATATAATATCTTTGATAGGTATAATAACAGTACTCTTA
	Mmosf02_15_01	ATAGTTATCCCTTCTATAATGTATATAATATCTTTGATAGGTATAATAACAGTACTCTTA
	Rmorg01_13_01	ATAGTTATCCCTTCTATAATGTATATAATATCTTTGATAGGTATAATAACAGTACTCTTA
	Rmorg01_14_01	ATAGTTATCCCTTCTATAATGTATATAATATCTTTGATAGGTATAATAACAGTACTCTTA
	Rmorg02_14_01	ATAGTTATCCCTTCTATAATGTATATAATATCTTTGATAGGTATAATAACAGTACTCTTA
	Rmorm01_14_01	ATAGTTATCCCTTCTATAATGTATATAATATCTTTGATAGGTATAATAACAGTACTCTTA
	Mfo01_14_01	ATAGTTATCCCTTCTATAATGTATATAATATCTTTGATAGGTATAATAACAGTACTCTTA
	Mfo02_13_01	ATAATTATCCCTTCTATAATGTATATAATATCTTTGATAGGTATAATAACAGTACTCTTA
	Msi_EF601906	????????????????????????????????????????????????????????????

	B_rapa	GGAGCCACTTTAGCTCTTGCTCAAAAAGATATTAAGAGAGGTTTAGCCTATTCTACAATG
	R_sativus	GGAGCCACTTTAGCTCTTGCTCAAAAAGATATTAAGAGAGGTTTAGCCTATTCTACAATG
	Erupinn01_15_01	GGAGCCACTTTAGCTCTTGCTCAAAAAGATATTAAGAGAGGTTTAGCCTATTCTACAATG
	Erupinn02_15_01	GGAGCCACTTTAGCTCTTGCTCAAAAAGATATTAAGAGAGGTT?????????????????
	Eruves01_15_01	GGAGCCACTTTAGCTCTTGCTCAAAAAGATATTAAGAGAGGTTTAGCCTATTCTACAATG
	Mfy01_15_01	GGAGCCACTTTAGCTCTTGCTCAAAAAGATATTAAGAGAGGTTTAGCCTATTCTACAATG
	Mfy02_15_01	GGAGCCACTTTAGCTCTTGCTCAAAAAGATATTAAGAGAGGTTTAGCCTATTCTACAATG
	Mar01_14_01	GGAGCCACTTTAGCTCTTGCTCAAAAAGATATTAAGAGAGGTTTAGCCTATTCTACAATG
	Mar33_05_01	GGAGCCACTTTAGCTCTTGCTCAAAAAGATATTAAGAGAGGTTTAGCCTATTCTACAATG
	Mar35_13_01	GGAGCCACTTTAGCTCTTGCTCAAAAAGATATTAAGAGAGGTTTAGCCTATTCTACAATG
	Mar38_05_01	GGAGCCACTTTAGCTCTTGCTCAAAAAGATATTAAGAGAGGTTTAGCCTATTCTACAATG
	Mar42_05_03	GGAGCCACTTTAGCTCTTGCTCAAAAAGATATTAAGAGAGGTTTAGCCTATTCTACAATG
	Msu01_14_01	GGAGCCACTTTAGCTCTTGCTCAAAAAGATATTAAGAGAGGTTTAGCCTATTCTACAATG
	Mspi01_14_01	GGAGCCACTTTAGCTCTTGCTCAAAAAGATATTAAGAGAGGTTTAGCCTATTCTACAATG
	Mni03_14_01	GGAGCCACTTTAGCTCTTGCTCAAAAAGATATTAAGAGAGGTTTAGCCTATTCTACAATG
	Mmob01_14_01	GGAGCCACTTTAGCTCTTGCTCAAAAAGATATTAAGAGAGGTTTAGCCTATTCTACAATG
	Mmog06_12_01	GGAGCCACTTTAGCTCTTGCTCAAAAAGATATTAAGAGAGGTTTAGCCTATTCTACAATG
	Mmom05_12_01	GGAGCCACTTTAGCTCTTGCTCAAAAAGATATTAAGAGAGGTTTAGCCTATTCTACAATG
	Mmosf01_15_01	GGAGCCACTTTAGCTCTTGCTCAAAAAGATATTAAGAGAGGTTTAGCCTATTCTACAATG
	Mmosf02_15_01	GGAGCCACTTTAGCTCTTGCTCAAAAAGATATTAAGAGAGGTTTAGCCTATTCTACAATG
	Rmorg01_13_01	GGAGCCACTTTAGCTCTTGCTCAAAAAGATATTAAGAGAGGTTTAGCCTATTCTACAATG
	Rmorg01_14_01	GGAGCCACTTTAGCTCTTGCTCAAAAAGATATTAAGAGAGGTTTAGCCTATTCTACAATG
	Rmorg02_14_01	GGTGCCACTTTAGCTCTTGCTCAAAAAGATATTAAGAGAGGTTTAGCCTATTCTACAATG
	Rmorm01_14_01	GGTGCCACTTTAGCTCTTGCTCAAAAAGATATTAAGAGAGGTTTAGCCTATTCTACAATG
	Mfo01_14_01	GGAGCCACTTTAGCTATTGCTCAAAAAGATATTAAGAAAGGTTTAGCCTATTCTACAATG
	Mfo02_13_01	GGAGCCACTTTAGCTCTTGCTCAAAAAGATATTAAGAAAGGTTTAGCCTATTCTACAATG
	Msi_EF601906	????????????????????????????????????????????????????????????

	B_rapa	TCTCAACTGGGTTATATGATGTTAGCTCTAGGTATGGGATCTTATAGATCCGCTTTATTT
	R_sativus	TCTCAACTGGGTTATATGATGTTAGCTCTAGGTATGGGGTCTTATAGATCCGCTTTATTT
	Erupinn01_15_01	TCTCAACTGGGTTATATGATGTTAGCTCTAGGTATGGGGTCTTATAGATCTGCTTTATTT
	Erupinn02_15_01	????????????????????????????????????????????????????????????
	Eruves01_15_01	TCTCAACTGGGTTATATGATGTTAGCTCTAGGTATGGGGTCTTATAGATCCGCTTTATTT
	Mfy01_15_01	TCTCAACTGGGTTATATGATGTTAGCTCTAGGTATGGGGTCTTATAGATCCGCTTTATTT
	Mfy02_15_01	TCTCAACTGGGTTATATGATGTTAGCTCTAGGTATGGGGTCTTATAGATCCGCTTTATTT
	Mar01_14_01	TCTCAATTGGGTTATATGATGTTAGCTCTAGGTATGGGGTCTTATAGATCCGCTTTATTT
	Mar33_05_01	TCTCAATTGGGTTATATGATGTTAGCTCTAGGTATGGGGTCTTATAGATCCGCTTTATTT
	Mar35_13_01	TCTCAATTGGGTTATATGATGTTAGCTCTAGGTATGGGGTCTTATAGATCCGCTTTATTT
	Mar38_05_01	TCTCAATTGGGTTATATGATGTTAGCTCTAGGTATGGGGTCTTATAGATCCGCTTTATTT
	Mar42_05_03	TCTCAATTGGGTTATATGATGTTAGCTCTAGGTATGGGGTCTTATAGATCCGCTTTATTT
	Msu01_14_01	TCTCAACTGGGTTATATGATGTTAGCTCTAGGTATGGGGTCTTATAGATCCGCTTTATTT
	Mspi01_14_01	TCTCAACTGGGTTATATGATGTTAGCTCTAGGTATGGGGTCTTATAGATCCGCTTTATTT
	Mni03_14_01	TCTCAACTGGGTTATATGATGTTAGCTCTAGGTATGGGGTCTTATAGATCCGCTTTATTT
	Mmob01_14_01	TCTCAACTGGGTTATATGATGTTAGCTCTAGGTATGGGGTCTTATAGATCTGCTTTATTT
	Mmog06_12_01	TCTCAACTGGGTTATATGATGTTAGCTCTAGGTATGGGGTCTTATAGATCTGCTTTATTT
	Mmom05_12_01	TCTCAACTGGGTTATATGATGTTAGCTCTAGGTATGGGGTCTTATAGATCTGCTTTATTT
	Mmosf01_15_01	TCTCAACTGGGTTATATGATGTTAGCTCTAGGTATGGGGTCTTATAGATCTGCTTTATTT
	Mmosf02_15_01	TCTCAACTGGGTTATATGATGTTAGCTCTAGGTATGGGGTCTTATAGATCTGCTTTATTT
	Rmorg01_13_01	TCTCAACTGGGTTATATGATGTTAGCTCTAGGTATGGGGTCTTATAGATCTGCTTTATTT
	Rmorg01_14_01	TCTCAACTGGGTTATATGATGTTAGCTCTAGGTATGGGGTCTTATAGATCTGCTTTATTT
	Rmorg02_14_01	TCTCAACTGGGTTATATGATGTTAGCTCTAGGTATGGGGTCTTATAGATCCGCTTTATTT
	Rmorm01_14_01	TCTCAACTGGGTTATATGATGTTAGCTCTAGGTATGGGGTCTTATAGATCCGCTTTATTT
	Mfo01_14_01	TCTCAACTAGGTTATATGATGTTAGCTCTAGGTATGGGGTCTTATAGATCCGCTTTATTT
	Mfo02_13_01	TCTCAACTGGGTTATATGATGTTAGCTCTAGGTATGGGATCTTATAGATCCGCTTTATTT
	Msi_EF601906	????????????????????????????????????????????????????????????

	B_rapa	CATTTGATTACTCATGCTTATTCGAAAGCTTTGTTGTTTTTAGGATCTGGATCCATTATT
	R_sativus	CATTTGATTACTCATGCTTATTCGAAAGCTTTGTTGTTTTTAGGATCTGGATCCATTATT
	Erupinn01_15_01	CATTTGATTACTCATGCTTATTCGAAAGCTTTGTTGTTTTTAGGATCTGGATCCATTATT
	Erupinn02_15_01	????????????????????????????????????????????????????????????
	Eruves01_15_01	CATTTGATTACTCATGCTTATTCGAAAGCTTTGTTGTTTTTAGGATCTGGATCCATTATT
	Mfy01_15_01	CATTTGATTACTCATGCTTATTCGAAAGCTTTGTTGTTTTTAGGATCTGGATCCATTATT
	Mfy02_15_01	CATTTGATTACTCATGCTTATTCGAAAGCTTTGTTGTTTTTAGGATCTGGATCCATTATT
	Mar01_14_01	CATTTGATTACTCATGCTTATTCTAAAGCTTTGTTGTTTTTAGGATCTGGATCCATTATT
	Mar33_05_01	CATTTGATTACTCATGCTTATTCTAAAGCTTTGTTGTTTTTAGGATCTGGATCCATTATT
	Mar35_13_01	CATTTGATTACTCATGCTTATTCTAAAGCTTTGTTGTTTTTAGGATCTGGATCCATTATT
	Mar38_05_01	CATTTGATTACTCATGCTTATTCTAAAGCTTTGTTGTTTTTAGGATCTGGATCCATTATT
	Mar42_05_03	CATTTGATTACTCATGCTTATTCTAAAGCTTTGTTGTTTTTAGGATCTGGATCCATTATT
	Msu01_14_01	CATTTGATTACTCATGCTTATTCAAAAGCTTTGTTGTTTTTAGGATCTGGATCCATTATT
	Mspi01_14_01	CATTTGATTACTCATGCTTATTCGAAAGCTTTGTTGTTTTTAGGATCTGGATCCATTATT
	Mni03_14_01	CATTTGATTACTCATGCTTATTCGAAAGCTTTGTTGTTTTTAGGATCTGGATCCATTATT
	Mmob01_14_01	CATTTGATTACTCATGCTTATTCGAAAGCTTTGTTGTTTTTAGGATCTGGATCCATTATT
	Mmog06_12_01	CATTTGATTACTCATGCTTATTCGAAAGCTTTGTTGTTTTTAGGATCTGGATCCATTATT
	Mmom05_12_01	CATTTGATTACTCATGCTTATTCGAAAGCTTTGTTGTTTTTAGGATCTGGATCCATTATT
	Mmosf01_15_01	CATTTGATTACTCATGCTTATTCGAAAGCTTTGTTGTTTTTAGGATCTGGATCCATTATT
	Mmosf02_15_01	CATTTGATTACTCATGCTTATTCGAAAGCTTTGTTGTTTTTAGGATCTGGATCCATTATT
	Rmorg01_13_01	CATTTGATTACTCATGCTTATTCGAAAGCTTTGTTGTTTTTAGGATCTGGATCCATTATT
	Rmorg01_14_01	CATTTGATTACTCATGCTTATTCGAAAGCTTTGTTGTTTTTAGGATCTGGATCCATTATT
	Rmorg02_14_01	CATTTGATTACTCATGCTTATTCGAAAGCTTTGTTGTTTTTAGGATCTGGATCCATTATT
	Rmorm01_14_01	CATTTGATTACTCATGCTTATTCGAAAGCTTTGTTGTTTTTAGGATCTGGATCCATTATT
	Mfo01_14_01	CATTTGATTACTCATGCTTATTCGAAAGCTTTGTTGTTTTTAGGATCTGGATCCATTATT
	Mfo02_13_01	CATTTGATTACTCATGCTTATTCGAAAGCTTTGTTGTTTTTAGGATCTGGATCCATTATT
	Msi_EF601906	????????????????????????????????????????????????????????????

	B_rapa	CATTCAATGGAAGCTATAGTTGGCTATTCTCCTGATAAAAGTCAGAATATGATTCTTATG
	R_sativus	CATTCAATGGAAGCTATAGTTGGATATTCTCCTGATAAAAGTCAGAATATGATTCTTATG
	Erupinn01_15_01	CATTCAATGGAAGCTATAGTTGGATATTCTCCTGATAAAAGTCAAAATATGATTCTTATG
	Erupinn02_15_01	????????????????????????????????????????????????????????????
	Eruves01_15_01	CATTCAATGGAAGCTATAGTTGGATATTCTCCTGATAAAAGTCAAAATATGATTCTTATG
	Mfy01_15_01	CATTCAATGGAAGCTATAGTTGGATATTCTCCTGATAAAAGTCAAAATATGATTCTTATG
	Mfy02_15_01	CATTCAATGGAAGCTATAGTTGGATATTCTCCTGATAAAAGTCAAAATATGATTCTTATG
	Mar01_14_01	CATTCAATGGAAGCTATAGTTGGATATTCTCCTGATAAAAGTCAGAATATGATTCTTATG
	Mar33_05_01	CATTCAATGGAAGCTATAGTTGGATATTCTCCTGATAAAAGTCAGAATATGATTCTTATG
	Mar35_13_01	CATTCAATGGAAGCTATAGTTGGATATTCTCCTGATAAAAGTCAGAATATGATTCTTATG
	Mar38_05_01	CATTCAATGGAAGCTATAGTTGGATATTCTCCTGATAAAAGTCAGAATATGATTCTTATG
	Mar42_05_03	CATTCAATGGAAGCTATAGTTGGATATTCTCCTGATAAAAGTCAGAATATGATTCTTATG
	Msu01_14_01	CATTCAATGGAAGCTATAGTTGGATATTCTCCTGATAAAAGTCAGAATATGATTCTTATG
	Mspi01_14_01	CATTCAATGGAAGCTATAGTTGGATATTCTCCTGATAAAAGTCAGAATATGATTCTTATG
	Mni03_14_01	CATTCAATGGAAGCTATAGTTGGATATTCTCCTGATAAAAGTCAGAATATGATTCTTATG
	Mmob01_14_01	CATTCAATGGAAGCTATAGTTGGATATTCTCCTGATAAAAGTCAGAATATGATTCTTATG
	Mmog06_12_01	CATTCAATGGAAGCTATAGTTGGATATTCTCCTGATAAAAGTCAGAATATGATTCTTATG
	Mmom05_12_01	CATTCAATGGAAGCTATAGTTGGATATTCTCCTGATAAAAGTCAGAATATGATTCTTATG
	Mmosf01_15_01	CATTCAATGGAAGCTATAGTTGGATATTCTCCTGATAAAAGTCAGAATATGATTCTTATG
	Mmosf02_15_01	CATTCAATGGAAGCTATAGTTGGATATTCTCCTGATAAAAGTCAGAATATGATTCTTATG
	Rmorg01_13_01	CATTCAATGGAAGCTATAGTTGGATATTCTCCTGATAAAAGTCAGAATATGATTCTTATG
	Rmorg01_14_01	CATTCAATGGAAGCTATAGTTGGATATTCTCCTGATAAAAGTCAGAATATGATTCTTATG
	Rmorg02_14_01	CATTCAATGGAAGCTATAGTTGGATATTCTCCTGATAAAAGTCAGAATATGATTCTTATG
	Rmorm01_14_01	CATTCAATGGAAGCTATAGTTGGATATTCTCCTGATAAAAGTCAGAATATGATTCTTATG
	Mfo01_14_01	CATTCAATGGAAGCTATAGTTGGATATTCTCCTGATAAAAGTCAGAATATGATTCTTATG
	Mfo02_13_01	CATTCAATGGAAGCTATAGTTGGATATTCTCCTGATAAAAGTCAGAATATGATTCTTATG
	Msi_EF601906	????????????????????????????????????????????????????????????

	B_rapa	GGTGGTTTGACAAAACATGTGCCGATTACAAAAACTGCCTTTTTAGTAGGAACACTCTCA
	R_sativus	GGTGGTTTAACAAAACACGTGCCGATTACAAAAACTGCCTTTTTAGTAGGAACACTCTCA
	Erupinn01_15_01	GGTGGTTTAACAAAACATGTGCCGATTACAAAAACTGCCTTTTTAGTAGGAACACTCTCG
	Erupinn02_15_01	????????????AAACATGTGCCGATTACAAAAACTGCCTTTTTAGTAGGAACACTCTCG
	Eruves01_15_01	GGTGGTTTAACAAAACATGTGCCGATTACAAAAACTGCCTTTTTAGTAGGAACACTCTCG
	Mfy01_15_01	GGTGGTTTAACAAAACATGTGCCGATTACAAAAACTGCCTTTTTAGTAGGAACACTCTCG
	Mfy02_15_01	GGTGGTTTAACAAAACATGTGCCGATTACAAAAACTGCCTTTTTAGTAGGAACACTCTCG
	Mar01_14_01	GGTGGTTTGACAAAACATGTGCCGATTACAAAAACTGCCTTTTTAGTAGGAACACTCTCG
	Mar33_05_01	GGTGGTTTGACAAAACATGTGCCGATTACAAAAACTGCCTTTTTAGTAGGAACACTCTCG
	Mar35_13_01	GGTGGTTTGACAAAACATGTGCCGATTACAAAAACTGCCTTTTTAGTAGGAACACTCTCG
	Mar38_05_01	GGTGGTTTGACAAAACATGTGCCGATTACAAAAACTGCCTTTTTAGTAGGAACACTCTCG
	Mar42_05_03	GGTGGTTTGACAAAACATGTGCCGATTACAAAAACTGCCTTTTTAGTAGGAACACTCTCG
	Msu01_14_01	GGTGGTTTGACAAAACATGTGCCGATTACAAAAACTGCCTTTTTAGTAGGAACACTCTCG
	Mspi01_14_01	GGTGGTTTGACAAAACATGTGCCGATTACAAAAACTGCCTTTTTAGTAGGAACACTCTCG
	Mni03_14_01	GGTGGTTTGACAAAACATGTGCCGATTACAAAAACTGCCTTTTTAGTAGGAACACTCTCG
	Mmob01_14_01	GGTGGTTTGACAAAACATGTGCCGATTACAAAAACTGCCTTTTTAGTAGGAACACTCTCG
	Mmog06_12_01	GGTGGTTTGACAAAACATGTGCCGATTACAAAAACTGCCTTTTTAGTAGGAACACTCTCG
	Mmom05_12_01	GGTGGTTTGACAAAACATGTGCCGATTACAAAAACTGCCTTTTTAGTAGGAACACTCTCG
	Mmosf01_15_01	GGTGGTTTGACAAAACATGTGCCGATTACAAAAACTGCCTTTTTAGTAGGAACACTCTCG
	Mmosf02_15_01	GGTGGTTTGACAAAACATGTGCCGATTACAAAAACTGCCTTTTTAGTAGGAACACTCTCG
	Rmorg01_13_01	GGTGGTTTGACAAAACATGTGCCGATTACAAAAACTGCCTTTTTAGTAGGAACACTCTCG
	Rmorg01_14_01	GGTGGTTTGACAAAACATGTGCCGATTACAAAAACTGCCTTTTTAGTAGGAACACTCTCG
	Rmorg02_14_01	GGTGGTTTGACAAAACATGTGCCGATTACAAAAACTGCCTTTTTAGTAGGAACACTCTCG
	Rmorm01_14_01	GGTGGTTTGACAAAACATGTGCCGATTACAAAAACTGCCTTTTTAGTAGGAACACTCTCG
	Mfo01_14_01	GGTGGTTTGACAAAACATGTGCCGATTACAAAAACTGCCTTTTTAGTAGGAACACTCTCG
	Mfo02_13_01	GGTGGTTTGACAAAACATGTGCCGATTACAAAAACTGCCTTTTTAGTAGGAACACTCTCG
	Msi_EF601906	????????????????????????????????????????????????????????????

	B_rapa	CTTTGTGGTATTCCCCCCCTTGCTTGTTTTTGGTCTAAAGATGAAATTCTTAATGATAGT
	R_sativus	CTTTGTGGTATTCCCCCCCTTGCTTGTTTTTGGTCTAAAGATGAAATTCTTAATGATAGT
	Erupinn01_15_01	CTTTGTGGTATTCCCCCCCTTGCTTGTTTTTGGTCTAAAGATGAAATTCTTAATGATAGT
	Erupinn02_15_01	CTTTGTGGTATTCCCCCCCTTGCTTGTTTTTGGTCTAAAGATGAAATTCTTAATGATAGT
	Eruves01_15_01	CTTTGTGGTATTCCCCCCCTTGCTTGTTTTTGGTCTAAAGATGAAATTCTTAATGATAGT
	Mfy01_15_01	CTTTGTGGTATTCCCCCCCTTGCTTGTTTTTGGTCTAAAGATGAAATTCTTAATGATAGT
	Mfy02_15_01	CTTTGTGGTATTCCCCCCCTTGCTTGTTTTTGGTCTAAAGATGAAATTCTTAATGATAGT
	Mar01_14_01	CTTTGTGGTATTCCCCCCCTTGCTTGTTTTTGGTCTAAAGATGAAATTCTTAATGATAGT
	Mar33_05_01	CTTTGTGGTATTCCCCCCCTTGCTTGTTTTTGGTCTAAAGATGAAATTCTTAATGATAGT
	Mar35_13_01	CTTTGTGGTATTCCCCCCCTTGCTTGTTTTTGGTCTAAAGATGAAATTCTTAATGATAGT
	Mar38_05_01	CTTTGTGGTATTCCCCCCCTTGCTTGTTTTTGGTCTAAAGATGAAATTCTTAATGATAGT
	Mar42_05_03	CTTTGTGGTATTCCCCCCCTTGCTTGTTTTTGGTCTAAAGATGAAATTCTTAATGATAGT
	Msu01_14_01	CTTTGTGGTATTCCCCCCCTTGCTTGTTTTTGGTCTAAAGATGAAATTATTAATGATAGT
	Mspi01_14_01	CTTTGTGGTATTCCCCCCCTTGCTTGTTTTTGGTCTAAAGATGAAATTCTTAATGATAGT
	Mni03_14_01	CTTTGTGGTATTCCCCCCCTTGCTTGTTTTTGGTCTAAAGATGAAATTCTTAATGATAGT
	Mmob01_14_01	CTTTGTGGTATTCCCCCCCTTGCTTGTTTTTGGTCTAAAGATGAAATTCTTAATGATAGT
	Mmog06_12_01	CTTTGTGGTATTCCCCCCCTTGCTTGTTTTTGGTCTAAAGATGAAATTCTTAATGATAGT
	Mmom05_12_01	CTTTGTGGTATTCCCCCCCTTGCTTGTTTTTGGTCTAAAGATGAAATTCTTAATGATAGT
	Mmosf01_15_01	CTTTGTGGTATTCCCCCCCTTGCTTGTTTTTGGTCTAAAGATGAAATTCTTAATGATAGT
	Mmosf02_15_01	CTTTGTGGTATTCCCCCCCTTGCTTGTTTTTGGTCTAAAGATGAAATTCTTAATGATAGT
	Rmorg01_13_01	CTTTGTGGTATTCCCCCCCTTGCTTGTTTTTGGTCTAAAGATGAAATTCTTAATGATAGT
	Rmorg01_14_01	CTTTGTGGTATTCCCCCCCTTGCTTGTTTTTGGTCTAAAGATGAAATTCTTAATGATAGT
	Rmorg02_14_01	CTTTGTGGTATTCCCCCCCTTGCTTGTTTTTGGTCTAAAGATGAAATTCTTAATGATAGT
	Rmorm01_14_01	CTTTGTGGTATTCCCCCCCTTGCTTGTTTTTGGTCTAAAGATGAAATTCTTAATGATAGT
	Mfo01_14_01	CTTTGTGGTATTCCCCCCCTTGCTTGTTTTTGGTCTAAAGATGAAATTCTTAATGATAGT
	Mfo02_13_01	CTTTGTGGTATTCCCCCCCTTGCTTGTTTTTGGTCTAAAGATGAAATTCTTAATGATAGT
	Msi_EF601906	????????????????????????????????????????????????????????????

	B_rapa	TTGTTATTTTCGCCAATTTTTGCAATAATAGCTTGTTCAACAGCGGGATTAACCGCATTT
	R_sativus	TTGTTATTTTCGCCAATTTTTGCAATAATAGCTTGTTCAACAGCGGGATTAACCGCATTT
	Erupinn01_15_01	TTATTATTTTCGCCAATTTTTGGAATAATAGCTTGTTCAACAGCGGGATTAACCGCATTT
	Erupinn02_15_01	TTATTATTTTCGCCAATTTTTGGAATAATAGCTTGTTCAACAGCGGGATTAACCGCATTT
	Eruves01_15_01	TTATTATTTTCGCCAATTTTTGGAATAATAGCTTGTTCAACAGCGGGATTAACCGCATTT
	Mfy01_15_01	TTATTATTTTCGCCAATTTTTGGAATAATAGCTTGTTCAACAGCGGGATTAACCGCATTT
	Mfy02_15_01	TTATTATTTTCGCCAATTTTTGGAATAATAGCTTGTTCAACAGCGGGATTAACCGCATTT
	Mar01_14_01	TTGTTATTTTCGCCAATTTTTGCAATAATAGCTTGTTCAACAGCGGGATTAACCGCATTT
	Mar33_05_01	TTGTTATTTTCGCCAATTTTTGCAATAATAGCTTGTTCAACAGCGGGATTAACCGCATTT
	Mar35_13_01	TTGTTATTTTCGCCAATTTTTGCAATAATAGCTTGTTCAACAGCGGGATTAACCGCATTT
	Mar38_05_01	TTGTTATTTTCGCCAATTTTTGCAATAATAGCTTGTTCAACAGCGGGATTAACCGCATTT
	Mar42_05_03	TTGTTATTTTCGCCAATTTTTGCAATAATAGCTTGTTCAACAGCGGGATTAACCGCATTT
	Msu01_14_01	TTGTTATTTTCGCCAATTTTTGCAATAATAGCTTGTTCAACAGCGGGATTAACCGCATTT
	Mspi01_14_01	TTGTTATTTTCGCCAATTTTTGCAATAATAGCTTGTTCAACAGCGGGATTAACCGCATTT
	Mni03_14_01	TTGTTATTTTCGCCAATTTTTGCAATAATAGCTTGTTCAACAGCGGGATTAACCGCATTT
	Mmob01_14_01	TTGTTATTTTCGCCAATTTTTGCAATAATAGCTTGTTCAACAGCGGGATTAACCGCATTT
	Mmog06_12_01	TTGTTATTTTCGCCAATTTTTGCAATAATAGCTTGTTCAACAGCGGGATTAACCGCATTT
	Mmom05_12_01	TTGTTATTTTCGCCAATTTTTGCAATAATAGCTTGTTCAACAGCGGGATTAACCGCATTT
	Mmosf01_15_01	TTGTTATTTTCGCCAATTTTTGCAATAATAGCTTGTTCAACAGCGGGATTAACCGCATTT
	Mmosf02_15_01	TTGTTATTTTCGCCAATTTTTGCAATAATAGCTTGTTCAACAGCGGGATTAACCGCATTT
	Rmorg01_13_01	TTGTTATTTTCGCCAATTTTTGCAATAATAGCTTGTTCAACAGCGGGATTAACCGCATTT
	Rmorg01_14_01	TTGTTATTTTCGCCAATTTTTGCAATAATAGCTTGTTCAACAGCGGGATTAACCGCATTT
	Rmorg02_14_01	TTGTTATTTTCGCCAATTTTTGCAATAATAGCTTGTTCAACAGCGGGATTAACCGCATTT
	Rmorm01_14_01	TTGTTATTTTCGCCAATTTTTGCAATAATAGCTTGTTCAACAGCGGGATTAACCGCATTT
	Mfo01_14_01	TTGTTATTTTCGCCAATTTTTGCAATAATAGCTTGCTCAACAGCGGGATTAACCGCATTT
	Mfo02_13_01	TTGTTATTTTCGCCAATTTTTGCAATAATAGCTTGCTCAACAGCGGGATTAACCGCATTT
	Msi_EF601906	????????????????????????????????????????????????????????????

	B_rapa	TATATGTTTCGGATTTATTTACTTACTTTTGAAGGCCATTTAAACACTTATTTTATAAAT
	R_sativus	TATATGTTTCGGATTTATTTACTTACTTTTGAAGGACATTTAAACACTTATTTTATAAAT
	Erupinn01_15_01	TATATGTTTCGGATTTATTTACTTACTTTTGAAGGACATTTAAACACTTATTTTATAAAT
	Erupinn02_15_01	TATATGTTTCGGATTTATTTACTTACTTTTGAAGGACATTTAAACACTTATTTTATAAAT
	Eruves01_15_01	TATATGTTTCGGATTTATTTACTTACTTTTGAAGGACATTTAAACACTTATTTTATAAAT
	Mfy01_15_01	TATATGTTTCGGATTTATTTACTTACTTTTGAAGGACATTTAAACACTTATTTTATAAAT
	Mfy02_15_01	TATATGTTTCGGATTTATTTACTTACTTTTGAAGGACATTTAAACACTTATTTTATAAAT
	Mar01_14_01	TATATGTTTCGGATTTATTTACTTACTTTTGAAGGACATTTAAACACTTATTTTATAAAT
	Mar33_05_01	TATATGTTTCGGATTTATTTACTTACTTTTGAAGGACATTTAAACACTTATTTTATAAAT
	Mar35_13_01	TATATGTTTCGGATTTATTTACTTACTTTTGAAGGACATTTAAACACTTATTTTATAAAT
	Mar38_05_01	TATATGTTTCGGATTTATTTACTTACTTTTGAAGGACATTTAAACACTTATTTTATAAAT
	Mar42_05_03	TATATGTTTCGGATTTATTTACTTACTTTTGAAGGACATTTAAACACTTATTTTATAAAT
	Msu01_14_01	TATATGTTTCGGATTTATTTACTTACTTTTGAAGGACATTTAAACACTTATTTTATAAAT
	Mspi01_14_01	TATATGTTTCGGATTTATTTACTTACTTTTGAAGGACATTTAAACACTTATTTTATAAAT
	Mni03_14_01	TATATGTTTCGGATTTATTTACTTACTTTTGAAGGACATTTAAACACTTATTTTATAAAT
	Mmob01_14_01	TATATGTTTCGGATTTATTTACTTACTTTTGAAGGACATTTAAACACTTATTATATAAAT
	Mmog06_12_01	TATATGTTTCGGATTTATTTACTTACTTTTGAAGGACATTTAAACACTTATTATATAAAT
	Mmom05_12_01	TATATGTTTCGGATTTATTTACTTACTTTTGAAGGACATTTAAACACTTATTATATAAAT
	Mmosf01_15_01	TATATGTTTCGGATTTATTTACTTACTTTTGAAGGACATTTAAACACTTATTATATAAAT
	Mmosf02_15_01	TATATGTTTCGGATTTATTTACTTACTTTTGAAGGACATTTAAACACTTATTATATAAAT
	Rmorg01_13_01	TATATGTTTCGGATTTATTTACTTACTTTTGAAGGACATTTAAACACTTATTATATAAAT
	Rmorg01_14_01	TATATGTTTCGGATTTATTTACTTACTTTTGAAGGACATTTAAACACTTATTATATAAAT
	Rmorg02_14_01	TATATGTTTCGGATTTATTTACTTACTTTTGAAGGACATTTAAACACTTATTTTATAAAT
	Rmorm01_14_01	TATATGTTTCGGATTTATTTACTTACTTTTGAAGGACATTTAAACACTTATTTTATAAAT
	Mfo01_14_01	TATATGTTTCGGATTTATTTACTTACTTTTGAAGGACATTTAAACACTTATTTTATAAAT
	Mfo02_13_01	TATATGTTTCGGATTTATTTACTTACTTTTGAAGGACATTTAAACACTTATTTTATAAAT
	Msi_EF601906	????????????????????????????????????????????????????????????

	B_rapa	TATAGTGGAAAAAAAAGTCGCTCCTTCTATTCAATTTCTTTATGGGGTAAAGAAGAAGAT
	R_sativus	TATAGTGGAAAAAAAAGTCGCTCCTTCTATTCAATCTCTTTATGGGGTAAAGAAGAAGAT
	Erupinn01_15_01	TATAGTGGAAAAAAAAGTCGCTCCTTCTATTCAATCTCTTTATGGGGTAAAGAAGAAGAT
	Erupinn02_15_01	TATAGTGGAAAAAAAAGTCGCTCCTTCTATTCAATCTCTTTATGGGGTAAAGAAGAAGAT
	Eruves01_15_01	TATAGTGGAAAAAAAAGTCGCTCCTTCTATTCAATCTCTTTATGGGGTAAAGAAGAAGAT
	Mfy01_15_01	TATAGTGGAAAAAAAAGTCGCTCCTTCTATTCAATCTCTTTATGGGGTAAAGAAGAAGAT
	Mfy02_15_01	TATAGTGGAAAAAAAAGTCGCTCCTTCTATTCAATCTCTTTATGGGGTAAACAAGAAGAT
	Mar01_14_01	TATAGTGGAAAAAAAAGTCGTTCCTTCTATTCAATCTCTTTATGGGGTAAAGAAGAAGAT
	Mar33_05_01	TATAGTGGAAAAAAAAGTCGTTCCTTCTATTCAATCTCTTTATGGGGTAAAGAAGAAGAT
	Mar35_13_01	TATAGTGGAAAAAAAAGTCGTTCCTTCTATTCAATCTCTTTATGGGGTAAAGAAGAAGAT
	Mar38_05_01	TATAGTGGAAAAAAAAGTCGTTCCTTCTATTCAATCTCTTTATGGGGTAAAGAAGAAGAT
	Mar42_05_03	TATAGTGGAAAAAAAAGTCGTTCCTTCTATTCAATCTCTTTATGGGGTAAAGAAGAAGAT
	Msu01_14_01	TATAGTGGAAAAAAAAGTCATTCCTTCTATTCAATCTCTTTATGGGGTAAAGAAGAAGAT
	Mspi01_14_01	TATAGTGGAAAAAAAAGTCGTTCCTTCTATTCAATCTCTTTATGGGGTAAAGAAGAAGAT
	Mni03_14_01	TATAGTGGAAAAAAAAGTCGTTCCTTCTATTCAATCTCTTTATGGGGTAAAGAAGAAGAT
	Mmob01_14_01	TATAGTGGAAAAAAAAGTCGTTCCTTCTATTCAATCTCTTTATGGGGTAAAGAAGAAGAT
	Mmog06_12_01	TATAGTGGAAAAAAAAGTCGTTCCTTCTATTCAATCTCTTTATGGGGTAAAGAAGAAGAT
	Mmom05_12_01	TATAGTGGAAAAAAAAGTCGTTCCTTCTATTCAATCTCTTTATGGGGTAAAGAAGAAGAT
	Mmosf01_15_01	TATAGTGGAAAAAAAAGTCGTTCCTTCTATTCAATCTCTTTATGGGGTAAAGAAGAAGAT
	Mmosf02_15_01	TATAGTGGAAAAAAAAGTCGTTCCTTCTATTCAATCTCTTTATGGGGTAAAGAAGAAGAT
	Rmorg01_13_01	TATAGTGGAAAAAAAAGTCGTTCCTTCTATTCAATCTCTTTATGGGGTAAAGAAGAAGAT
	Rmorg01_14_01	TATAGTGGAAAAAAAAGTCGTTCCTTCTATTCAATCTCTTTATGGGGTAAAGAAGAAGAT
	Rmorg02_14_01	TATAGTGGAAAAAAAAGTCGCTCCTTCTATTCAATCTCTTTATGGGGTAAAGAAGAAGAT
	Rmorm01_14_01	TATAGTGGAAAAAAAAGTCGCTCCTTCTATTCAATCTCTTTATGGGGTAAAGAAGAAGAT
	Mfo01_14_01	TATAGTGGAAAAAAAAGTCGTTCTTTCTATTCAATCTCTTTATGGGGTAAAGAAGAAGAT
	Mfo02_13_01	TATAGTGGAAAAAAAAGTCGTTCTTTCTATTCAATCTCTTTATGGGGTAAAGAAGAAGAT
	Msi_EF601906	????????????????????????????????????????????????????????????

	B_rapa	AAAAAACTTAATAGGAATTTTGGGTTAGTACCATTATTAACAATGAATAATACGAAAAGA
	R_sativus	AACAAACTTAATAGAAATTTTGGGTTAGTACCATTATTAACAATGAATAATACGAAAAGA
	Erupinn01_15_01	AAAAAACTTAATAGAAATTTTGGGTTAGTACCATTATTAACAATGAATAATACGAAAAGA
	Erupinn02_15_01	AAAAAACTTAATAGAAATTTTGGGTTAGTACCATTATTAACAATGAATAATACGAAAAGA
	Eruves01_15_01	AAAAAACTTAATAGAAATTTTGGGTTAGTACCATTATTAACAATGAATAATACGAAAAGA
	Mfy01_15_01	AAAAAACTTAATAGAAATTTTGGGTTAGTACCATTATTAACAATGAATAATACGAAAAGA
	Mfy02_15_01	AAAAAACTTAATAGAAATTTTGGGTTAGTACCATTATTAACAATGAATAATACGAAAAGA
	Mar01_14_01	AAAAAACTTAATAGAAATTTTGGGTTAGTACCATTATTAACAATGAATAATACGAAAAGA
	Mar33_05_01	AAAAAACTTAATAGAAATTTTGGGTTAGTACCATTATTAACAATGAATAATACGAAAAGA
	Mar35_13_01	AAAAAACTTAATAGAAATTTTGGGTTAGTACCATTATTAACAATGAATAATACGAAAAGA
	Mar38_05_01	AAAAAACTTAATAGAAATTTTGGGTTAGTACCATTATTAACAATGAATAATACGAAAAGA
	Mar42_05_03	AAAAAACTTAATAGAAATTTTGGGTTAGTACCATTATTAACAATGAATAATACGAAAAGA
	Msu01_14_01	AAAAAACTTAATAGAAATTTTGGGTTAGTACCATTATTAACAATGAATAATATGAAAAGA
	Mspi01_14_01	AAAAAACTTAATAGAAATTTTGGGTTAGTACCATTATTAACAATGAATAATACGAAAAGA
	Mni03_14_01	AAAAAACTTAATAGAAATTTTGGGTTAGTACCATTATTAACAATGAATAATACGAAAAGA
	Mmob01_14_01	AAAAAACTTAATAGAATTTTTGGGTTAGTACCATTATTAACAATGAATAATACGAAAAGA
	Mmog06_12_01	AAAAAACTTAATAGAATTTTTGGGTTAGTACCATTATTAACAATGAATAATACGAAAAGA
	Mmom05_12_01	AAAAAACTTAATAGAATTTTTGGGTTAGTACCATTATTAACAATGAATAATACGAAAAGA
	Mmosf01_15_01	AAAAAACTTAATAGAATTTTTGGGTTAGTACCATTATTAACAATGAATAATACGAAAAGA
	Mmosf02_15_01	AAAAAACTTAATAGAATTTTTGGGTTAGTACCATTATTAACAATGAATAATACGAAAAGA
	Rmorg01_13_01	AAAAAACTTAATAGAATTTTTGGGTTAGTACCATTATTAACAATGAATAATACGAAAAGA
	Rmorg01_14_01	AAAAAACTTAATAGAATTTTTGGGTTAGTACCATTATTAACAATGAATAATACGAAAAGA
	Rmorg02_14_01	AAAAAACTTAAGAAAAACTTTGGGTTAGTACCATTATTAACAATGAATAATACGAAAAGG
	Rmorm01_14_01	AAAAAACTTAAGAAAAATTTTGGGTTAGTACCATTATTAACAATGAATAATACGAAAAGG
	Mfo01_14_01	AAAAAACTTAATAGAAATTTTGGGTTAGTACCATTATTAACAATGAATAATACGAAAAGA
	Mfo02_13_01	AAAAAACTTAATAGAAATTTTGGGTTAGTACCATTATTAACAATGAATAATACGAAAAGA
	Msi_EF601906	????????????????????????????????????????????????????????????

	B_rapa	GCTTCTTTTTTTGGCAATAAAACATATAAAATTAGTAATAATGTAAGAAATCAAACTTTT
	R_sativus	GCTTCTTTTTTTGGCAATAAAACATATAAAATTAGTAATAATGTAAGAAATCAAACTTTT
	Erupinn01_15_01	GCTTCTTTTTTTTGCAATAAAACATATAAAATTAGTAATAATGTAAGAAATCAAACTTTT
	Erupinn02_15_01	GCTTCTTTTTTTTGCAATAAAACATATAAAATTAGTAATAATGTAAGAAATCAAACTTTT
	Eruves01_15_01	GCTTCTTTTTTTTGCAATAAAACATATAAAATTAGTAATAATGTAAGAAATCAAACTTTT
	Mfy01_15_01	GCTTCTTTTTTTTGCAATAAAACATATAAAATTAGTAATAATGTAAGAAATCAAACTTTT
	Mfy02_15_01	GCTTCTTTTTTTTGCAATAAAACATATAAAATTAGTAATAATGTAAGAAATCAAACTTTT
	Mar01_14_01	GCTTCTTTTTTTGGCAATAAAACATATAAAATTAGTAATAATGTAAGAAATCAAACTTTT
	Mar33_05_01	GCTTCTTTTTTTGGCAATAAAACATATAAAATTAGTAATAATGTAAGAAATCAAACTTTT
	Mar35_13_01	GCTTCTTTTTTTGGCAATAAAACATATAAAATTAGTAATAATGTAAGAAATCAAACTTTT
	Mar38_05_01	GCTTCTTTTTTTGGCAATAAAACATATAAAATTAGTAATAATGTAAGAAATCAAACTTTT
	Mar42_05_03	GCTTCTTTTTTTGGCAATAAAACGTATAAAATTAGTAATAATGTAAGAAATCAAACTTTT
	Msu01_14_01	GCTTCTTTTTTTGGCAATAAAACATATAAAATTAGTAATAATGTAAGAAATCAAACTTTT
	Mspi01_14_01	ACTTCTTTTTTTGGCAATAAAACATATAAAATTAGTAATAATGTAAGAAATCAAACTTTT
	Mni03_14_01	ACTTCTTTTTTTGGCAATAAAACATATAAAATTAGTAATAATGTAAGAAATCAAACTTTT
	Mmob01_14_01	GCTTCTTTTTTTGGCAATAAAACATATAAAATTAGTAATAATGTAAGAAATCAAACTTTT
	Mmog06_12_01	GCTTCTTTTTTTGGCAATAAAACATATAAAATTAGTAATAATGTAAGAAATCAAACTTTT
	Mmom05_12_01	GCTTCTTTTTTTGGCAATAAAACATATAAAATTAGTAATAATGTAAGAAATCAAACTTTT
	Mmosf01_15_01	GCTTCTTTTTTTGGCAATAAAACATATAAAATTAGTAATAATGTAAGAAATCAAACTTTT
	Mmosf02_15_01	GCTTCTTTTTTTGGCAATAAAACATATAAAATTAGTAATAATGTAAGAAATCAAACTTTT
	Rmorg01_13_01	GCTTCTTTTTTTGGCAATAAAACATATAAAATTAGTAATAATGTAAGAAATCAAACTTTT
	Rmorg01_14_01	GCTTCTTTTTTTGGCAATAAAACATATAAAATTAGTAATAATGTAAGAAATCAAACTTTT
	Rmorg02_14_01	GCTTCTTTTTTTGGCAATAAAACATATAAAATTAGTAATAATGTAAGAAATCAAATTTTT
	Rmorm01_14_01	GCTTCTTTTTTTGGCAATAAAACATATAAAATTAGTAATAATGTAAGAAATCAAATTTTT
	Mfo01_14_01	GCTTCTTTTTTTGGCAATAAAACATATAAAATTAGTAATAATGTAAGAAATCAAACTTTT
	Mfo02_13_01	GCTTCTTTTTTTGGCAATAAAACATATAAAATTAGTAATAATGTAAGAAATCAAACTTTT
	Msi_EF601906	????????????????????????????????????????????????????????????

	B_rapa	ATTACTGTTGAAAATTTTGGACTTAATACAAGAACTTTCTATTATCCCCATGAATCAGAC
	R_sativus	ATTACTGTTGAAAATTTTGGACTTAATACAAGAACTTTCTATTATCCCCATGAATCAGAC
	Erupinn01_15_01	ATTACTGTTGAAAATTTTGGACTTAATACAAGAACTTTCTATTATCCCCATGAATCAGAC
	Erupinn02_15_01	ATTACTGTTGAAAATTTTGGACTTAATACAAGAACTTTCTATTATCCCCATGAATCAGAC
	Eruves01_15_01	ATTACTGTTGAAAATTTTGGACTTAATACAAGAACTTTCTATTATCCCCATGAATCAGAC
	Mfy01_15_01	ATTACTGTTGAAAATTTTGGACTTAATACAAGAACTTTCTATTATCCCCATGAATCAGAC
	Mfy02_15_01	ATTACTGTTGAAAATTTTGGACTTAATACAAGAACTTTCTATTATCCCCATGAATCAGAC
	Mar01_14_01	ATTACTGTTGAAAATTTTGGACTTAATACAAGAACTTTCTATTATCCCCATGAATCAGAC
	Mar33_05_01	ATTACTGTTGAAAATTTTGGACTTAATACAAGAACTTTCTATTATCCCCATGAATCAGAC
	Mar35_13_01	ATTACTGTTGAAAATTTTGGACTTAATACAAGAACTTTCTATTATCCCCATGAATCAGAC
	Mar38_05_01	ATTACTGTTGAAAATTTTGGACTTAATACAAGAACTTTCTATTATCCCCATGAATCAGAC
	Mar42_05_03	ATTACTGTTGAAAATTTTGGACTTAATACAAGAACTTTCTATTATCCCCATGAATCAGAC
	Msu01_14_01	ATTACTGTTGAAAATTTTGGACTTAATACAAGAACTTTCTATTATCCCCATGAATCAGAC
	Mspi01_14_01	ATTACTGTTGAAAATTTTGGACTTAATACAAGAACTTTCTATTATCCCCATGAATCAGAC
	Mni03_14_01	ATTACTGTTGAAAATTTTGGACTTAATACAAGAACTTTCTATTATCCCCATGAATCAGAC
	Mmob01_14_01	ATTACTGTTGAAAATTTTGGACTTAATACAAGAACTTGCTATTATCCCCATGAATCAGAC
	Mmog06_12_01	ATTACTGTTGAAAATTTTGGACTTAATACAAGAACTTGCTATTATCCCCATGAATCAGAC
	Mmom05_12_01	ATTACTGTTGAAAATTTTGGACTTAATACAAGAACTTGCTATTATCCCCATGAATCAGAC
	Mmosf01_15_01	ATTACTGTTGAAAATTTTGGACTTAATACAAGAACTTGCTATTATCCCCATGAATCAGAC
	Mmosf02_15_01	ATTACTGTTGAAAATTTTGGACTTAATACAAGAACTTGCTATTATCCCCATGAATCAGAC
	Rmorg01_13_01	ATTACTGTTGAAAATTTTGGACTTAATACAAGAACTTTCTATTATCCCCATGAATCAGAC
	Rmorg01_14_01	ATTACTGTTGAAAATTTTGGACTTAATACAAGAACTTTCTATTATCCCCATGAATCAGAC
	Rmorg02_14_01	ATTACTGTTGAAAATTTTGGACTTAATACAAGAACTTTATATTATCCCCATGAATCAGAC
	Rmorm01_14_01	ATTACTGTTGAAAATTTTGGACTTAATACAAGAACTTTATATTATCCCCATGAATCAGAC
	Mfo01_14_01	ATTACTGTTGAAAATTTTGGACTTAATACAAGAACTTTCTATTATCCCCATGAATCAGAC
	Mfo02_13_01	ATTACTGTTGAAAATTTTGGACTTAATACAAGAACTTTCTATTATCCCCATGAATCAGAC
	Msi_EF601906	????????????????????????????????????????????????????????????

	B_rapa	AATACTATTCTATTTCCTATGCTTGTATTGCTTTTATTTACTTTGTTTATTGGAGCCATA
	R_sativus	AATACTATTCTATTTCCTATGCTTGTATTGCTTTTATTTACTTTGTTTATTGGAGCCATA
	Erupinn01_15_01	AATACTATTCTATTTCCTATGCTTGTATTGCTTTTATTTACTTTGTTTATTGGAGCCATA
	Erupinn02_15_01	AATACTATTCTATTTCCTATGCTTGTATTGCTTTTATTTACTTTGTTTATTGGAGCCATA
	Eruves01_15_01	AATACTATTCTATTTCCTATGCTTGTATTGCTTTTATTTACTTTGTTTATTGGAGCCATA
	Mfy01_15_01	AATACTATTCTATTTCCTATGCTTGTATTGCTTTTATTTACTTTGTTTATTGGAGCCATA
	Mfy02_15_01	AATACTATTCTATTTCCTATGCTTGTATTGCTTTTATTTACTTTGTTTATTGGAGCCATA
	Mar01_14_01	AATACTATTCTATTTCCTATGCTTGTATTGCTTTTATTTACTTTGTTTATTGGAGCCATA
	Mar33_05_01	AATACTATTCTATTTCCTATGCTTGTATTGCTTTTATTTACTTTGTTTATTGGAGCCATA
	Mar35_13_01	AATACTATTCTATTTCCTATGCTTGTATTGCTTTTATTTACTTTGTTTATTGGAGCCATA
	Mar38_05_01	AATACTATTCTATTTCCTATGCTTGTATTGCTTTTATTTACTTTGTTTATTGGAGCCATA
	Mar42_05_03	AATACTATTCTATTTCCTATGCTTGTATTGCTTTTATTTACTTTGTTTATTGGAGCCATA
	Msu01_14_01	AATACTATTCTATTTCCTATGCTTGTATTGCTTTTATTTACTTTGTTTATTGGAGCCATA
	Mspi01_14_01	AATACTATTCTATTTCCTATGCTTGTATTGCTTTTATTTACTTTGTTTATTGGAGCCATA
	Mni03_14_01	AATACTATTCTATTTCCTATGCTTGTATTGCTTTTATTTACTTTGTTTATTGGAGCCATA
	Mmob01_14_01	AATACTATTCTATTTCCTATGCTTGTATTGCTTTTATTTACTTTGTTTATTGGAGCCATA
	Mmog06_12_01	AATACTATTCTATTTCCTATGCTTGTATTGCTTTTATTTACTTTGTTTATTGGAGCCATA
	Mmom05_12_01	AATACTATTCTATTTCCTATGCTTGTATTGCTTTTATTTACTTTGTTTATTGGAGCCATA
	Mmosf01_15_01	AATACTATTCTATTTCCTATGCTTGTATTGCTTTTATTTACTTTGTTTATTGGAGCCATA
	Mmosf02_15_01	AATACTATTCTATTTCCTATGCTTGTATTGCTTTTATTTACTTTGTTTATTGGAGCCATA
	Rmorg01_13_01	AATACTATTCTATTTCCTATGCTTGTATTGCTTTTATTTACTTTGTTTATTGGAGCCATA
	Rmorg01_14_01	AATACTATTCTATTTCCTATGCTTGTATTGCTTTTATTTACTTTGTTTATTGGAGCCATA
	Rmorg02_14_01	AATACTATTCTATTTCCTATGCTTGTATTGCTTTTATTTACTTTGTTTATTGGAGCCATA
	Rmorm01_14_01	AATACTATTCTATTTCCTATGCTTGTATTGCTTTTATTTACTTTGTTTATTGGAGCCATA
	Mfo01_14_01	AATACTATTCTATTTCCTATGCTTGTATTGCTTTTATTTACTTTGTTTATTGGAGCCATA
	Mfo02_13_01	AATACTATTCTATTTCCTATGCTTGTATTGCTTTTATTTACTTTGTTTATTGGAGCCATA
	Msi_EF601906	????????????????????????????????????????????????????????????

	B_rapa	GGAATTCCTTTCAATCAAGAAGGAATAGACTTTGATATATTATCAAAATTATTAACGCCG
	R_sativus	GGAATTCCTTTCAATCAAGAAGGAATAGACTTTGATATATTATCAAAATTATTAACGCCG
	Erupinn01_15_01	GGAATTCCGTTCAATCAAGAAGGAATAGACTTTGATATATTAGCAAAATTATTAACGCCG
	Erupinn02_15_01	GGAATTCCGTTCAATCAAGAAGGAATAGACTTTGATATATTAGCAAAATTATTAACGCCG
	Eruves01_15_01	GGAATTCCGTTCAATCAAGAAGGAATAGACTTTGATATATTATCAAAATTATTAACGCCG
	Mfy01_15_01	GGAATTCCGTTCAATCAAGAAGGAATAGACTTTGATATATTATCAAAATTATTAACGCCG
	Mfy02_15_01	GGAATTCCGTTCAATCAAGAAGGAATAGACTTTGATATATTATCAAAATTATTAACGCCG
	Mar01_14_01	GGAATTCCTTTCAATCAAGAAGGAATAGACTTTGATATATTATCAAAATTATTAACGCCG
	Mar33_05_01	GGAATTCCTTTCAATCAAGAAGGAATAGACTTTGATATATTATCAAAATTATTAACGCCG
	Mar35_13_01	GGAATTCCTTTCAATCAAGAAGGAATAGACTTTGATATATTATCAAAATTATTAACGCCG
	Mar38_05_01	GGAATTCCTTTCAATCAAGAAGGAATAGACTTTGATATATTATCAAAATTATTAACGCCG
	Mar42_05_03	GGAATTCCTTTCAATCAAGAAGGAATAGACTTTGATATATTATCAAAATTATTAACGCCG
	Msu01_14_01	GGAATTCCTTTCAATCAAGAAGGAATAGACTTTGATATATTATCAAAATTATTAACGCCG
	Mspi01_14_01	GGAATTCCTTTCAATCAAGAAGGAATAGACTTTGATATATTATCAAAATTATTAACGCCG
	Mni03_14_01	GGAATTCCTTTCAATCAAGAAGGAATAGACTTTGATATATTATCAAAATTATTAACGCCG
	Mmob01_14_01	GGAATTCCTTTCAATCAAGAAGGAATAGACTTTGATATATTATCAAAATTATTAACGCCG
	Mmog06_12_01	GGAATTCCTTTCAATCAAGAAGGAATAGACTTTGATATATTATCAAAATTATTAACGCCG
	Mmom05_12_01	GGAATTCCTTTCAATCAAGAAGGAATAGACTTTGATATATTATCAAAATTATTAACGCCG
	Mmosf01_15_01	GGAATTCCTTTCAATCAAGAAGGAATAGACTTTGATATATTATCAAAATTATTAACGCCG
	Mmosf02_15_01	GGAATTCCTTTCAATCAAGAAGGAATAGACTTTGATATATTATCAAAATTATTAACGCCG
	Rmorg01_13_01	GGAATTCCTTTCAATCAAGAAGGAATAGACTTTGATATATTATCAAAATTATTAACGCCG
	Rmorg01_14_01	GGAATTCCTTTCAATCAAGAAGGAATAGACTTTGATATATTATCAAAATTATTAACGCCG
	Rmorg02_14_01	GGAATTCCTTTCAATCAAGAAGGAATAGACTTTGATATATTATCAAAATTATTAACGCCG
	Rmorm01_14_01	GGAATTCCTTTCAATCAAGAAGGAATAGACTTTAATATATTATCAAAATTATTAACGCCG
	Mfo01_14_01	GGAATTCCTTTCAATCAAGAAGGAATAGACTTTGATATATTATCAAAATTATTAACGCCG
	Mfo02_13_01	GGAATTCCTTTCAATCAAGAAGGAATAGACTTTGATATATTATCAAAATTATTAACGCCG
	Msi_EF601906	????????????????????????????????????????????????????????????

	B_rapa	TCGATAAACCTTTTGCATACCAATTCAGAAAATTTTGTAGATTGGTATGAATTTTTGAAA
	R_sativus	TCGATAAACCTTTTGCATACCAATTCAGAAAATTTTGTAGATTGGTATGAATTTTTGAAA
	Erupinn01_15_01	TCGATAAACCTTTTGCATACCAATTCACAAAATTTTGTAGATTGGTATGAATTTTTGAAA
	Erupinn02_15_01	TCGATAAACCTTTTGCATACCAATTCACAAAATTTTGTAGATTGGTATGAATTTTTGAAA
	Eruves01_15_01	TCGATAAACCTTTTGCATACCAATTCACAAAATTTTGTAGATTGGTATGAATTTTTGAAA
	Mfy01_15_01	TCGATAAACCTTTTGCATACCAATTCACAAAATTTTGTAGATTGGTATGAATTTTTGAAA
	Mfy02_15_01	TCGATAAACCTTTTGCATACCAATTCACAAAATTTTGTAGATTGGTATGAATTTTTGAAA
	Mar01_14_01	TCGCTAAACCTTTTGCATACTAATTCACAAAATTTTGTAGATTGGTATGAATTTTTGAAA
	Mar33_05_01	TCGCTAAACCTTTTGCATACTAATTCACAAAATTTTGTAGATTGGTATGAATTTTTGAAA
	Mar35_13_01	TCGCTAAACCTTTTGCATACTAATTCACAAAATTTTGTAGATTGGTATGAATTTTTGAAA
	Mar38_05_01	TCGCTAAACCTTTTGCATACTAATTCACAAAATTTTGTAGATTGGTATGAATTTTTGAAA
	Mar42_05_03	TCGCTAAACCTTTTGCATACTAATTCACAAAATTTTGTAGATTGGTATGAATTTTTGAAA
	Msu01_14_01	TCGATAAACCTTTTGCATACTAATTCACAAAATTTTGTAGATTGGTATGAATTTTTGAAA
	Mspi01_14_01	TCGATAAACCTTTTGCATACTAATTCACAAAATTTTGTAGATTGGTATGAATTTTTGAAA
	Mni03_14_01	TCGATAAACCTTTTGCATACTAATTCACAAAATTTTGTAGATTGGTATGAATTTTTGAAA
	Mmob01_14_01	TCGATAAACCTTTTGCATACTAATTCACAAAATTTTGTAGATTGGTATGAATTTTTGAAA
	Mmog06_12_01	TCGATAAACCTTTTGCATACTAATTCACAAAATTTTGTAGATTGGTATGAATTTTTGAAA
	Mmom05_12_01	TCGATAAACCTTTTGCATACTAATTCACAAAATTTTGTAGATTGGTATGAATTTTTGAAA
	Mmosf01_15_01	TCGATAAACCTTTTGCATACTAATTCACAAAATTTTGTAGATTGGTATGAATTTTTGAAA
	Mmosf02_15_01	TCGATAAACCTTTTGCATACTAATTCACAAAATTTTGTAGATTGGTATGAATTTTTGAAA
	Rmorg01_13_01	TCGATAAACCTTTTACATACTAATTCACAAAATTTTGTAGATTGGTATGAATTTTTGAAA
	Rmorg01_14_01	TCGATAAACCTTTTACATACTAATTCACAAAATTTTGTAGATTGGTATGAATTTTTGAAA
	Rmorg02_14_01	TCGATAAACCTTTTGCATACTAATTCACAAAATTTTGTAGATTGGTATGAATTTTTTAAA
	Rmorm01_14_01	TCGATAAACCTTTTGCATACTAATTCACAAAATTTTGTAGATTGGTATGAATTTTTAAAA
	Mfo01_14_01	TCGATAAACCTTTTGCATACTAATTCACAAAATTTTGTAGATTGGTATGAATTTTTGAAA
	Mfo02_13_01	TCGATAAACCTTTTGCATACTAATTCACAAAATTTTGTAGATTGGTATGAATTTTTGAAA
	Msi_EF601906	????????????????????????????????????????????????????????????

	B_rapa	AATGCAATTTTTTCAGTCAGTATAGCTTTGTTTGGAATATTTATAGCATACTGTTTATAT
	R_sativus	AATGCAATTTTTTCAGTCAGTATAGCTTTGTTTGGAATATTTATAGCATACTGTTTATAT
	Erupinn01_15_01	AATGCAATTTTTTCAGTCAGTATAGCTTTGGTTGGAATATTTATAGCATACTGTTTATAT
	Erupinn02_15_01	AATGCAATTTTTTCAGTCAGTATAGCTTTGGTTGGAATATTTATAGCATACTGTTTATAT
	Eruves01_15_01	AATGCAATTTTTTCAGTCAGTATAGCTTTGGTTGGAATATTTATAGCATACTGTTTATAT
	Mfy01_15_01	AATGCAATTTTTTCAGTCAGTATAGCTTTGGTTGGAATATTTATAGCATACTGTTTATAT
	Mfy02_15_01	AATGCAATTTTTTCAGTCAGTATAGCTTTGTTTGGAATATTTATAGCATACTGTTTATAT
	Mar01_14_01	AATGCAATTTTTTCAGTCAGTATAGCTTTGTTTGGAATATTTATAGCATACTGTTTATAT
	Mar33_05_01	AATGCAATTTTTTCAGTCAGTATAGCTTTGTTTGGAATATTTATAGCATACTGTTTATAT
	Mar35_13_01	AATGCAATTTTTTCAGTCAGTATAGCTTTGTTTGGAATATTTATAGCATACTGTTTATAT
	Mar38_05_01	AATGCAATTTTTTCAGTCAGTATAGCTTTGTTTGGAATATTTATAGCATACTGTTTATAT
	Mar42_05_03	AATGCAATTTTTTCAGTCAGTATAGCTTTGTTTGGAATATTTATAGCATACTGTTTATAT
	Msu01_14_01	AATGCAATTTTTTCAGTCAGTATAGCTTTGTTTGGAATATTTATAGCATACTGTTTATAT
	Mspi01_14_01	AATGCAATTTTTTCAGTCAGTATAGCTTTGTTTGGAATATTTATAGCATACTGTTTATAT
	Mni03_14_01	AATGCAATTTTTTCAGTCAGTATAGCTTTGTTTGGAATATTTATAGCATACTGTTTATAT
	Mmob01_14_01	AATGCAATTTTTTCAGTCAGTATAGCTTTGTTTGGAATATTTATAGCATACTGTTTATAT
	Mmog06_12_01	AATGCAATTTTTTCAGTCAGTATAGCTTTGTTTGGAATATTTATAGCATACTGTTTATAT
	Mmom05_12_01	AATGCAATTTTTTCAGTCAGTATAGCTTTGTTTGGAATATTTATAGCATACTGTTTATAT
	Mmosf01_15_01	AATGCAATTTTTTCAGTCAGTATAGCTTTGTTTGGAATATTTATAGCATACTGTTTATAT
	Mmosf02_15_01	AATGCAATTTTTTCAGTCAGTATAGCTTTGTTTGGAATATTTATAGCATACTGTTTATAT
	Rmorg01_13_01	AATGCAATTTTTTCAGTCAGTATAGCTTTGTTTGGAATATTTATAGCATACTGTTTATAT
	Rmorg01_14_01	AATGCAATTTTTTCAGTCAGTATAGCTTTGTTTGGAATATTTATAGCATACTGTTTATAT
	Rmorg02_14_01	AATGCAATTTTTTCAGTCAGTATAGCTTTGTTTGGAATATTTATAGCATACTGTTTATAT
	Rmorm01_14_01	AATGCAATTTTTTCAGTCAGTATAGCTTTGTTTGGAATATTTATAGCATACTGTTTATAT
	Mfo01_14_01	AATGCAATTTTTTCAGTCAGTATAGCTTTGTTTGGAATATTTATAGCATACGGTTTATAT
	Mfo02_13_01	AATGCAATTTTTTCAGTCAGTATAGCTTTGTTTGGAATATTTATAGCATATGGTTTATAT
	Msi_EF601906	????????????????????????????????????????????????????????????

	B_rapa	AAGCCTTTTTATTCATCTAGATTAAATTTAACTTTACTTAATTCATTTCAAAAGTGGAGT
	R_sativus	AAGCCTTTTTATTCATCTAAATTAAATTTAACCTTACTTAATTCATTTCAAAAGTGGAGT
	Erupinn01_15_01	AAGCCTTTTTATTCATCTAAATTAAATTTAACCTTACTTAATTCATTTAAAAAGTGGAGT
	Erupinn02_15_01	AAGCCTTTTTATTCATCTAAATTAAATTTAACCTTACTTAATTCATTTAAAAAGTGGAGT
	Eruves01_15_01	AAGCCTTTTTATTCATCTAAATTAAATTTAACCTTACTTAATTCATTTAAAAAGTGGAGT
	Mfy01_15_01	AAGCCTTTTTATTCATCTAAATTAAATTTAACCTTACTTAATTCATTTAAAAAGTGGAGT
	Mfy02_15_01	AAGCCTTTTTATTCATCTAAATTAAATTTAACCTTACTTAATTCATTTAAAAAGTGGAGT
	Mar01_14_01	AAGCCTTTTTATTCATCTAAATTAAATTTAACCTTACTTAATTCATTTCAAAAGTGGAGT
	Mar33_05_01	AAGCCTTTTTATTCATCTAAATTAAATTTAACCTTACTTAATTCATTTCAAAAGTGGAGT
	Mar35_13_01	AAGCCTTTTTATTCATCTAAATTAAATTTAACCTTACTTAATTCATTTCAAAAGTGGAGT
	Mar38_05_01	AAGCCTTTTTATTCATCTAAATTAAATTTAACCTTACTTAATTCATTTCAAAAGTGGAGT
	Mar42_05_03	AAGCCTTTTTATTCATCTAAATTAAATTTAACCTTACTTAATTCATTTCAAAAGTGGAGT
	Msu01_14_01	AAGCCTTTTTATTCATCTAAATTAAATTTAACCTTACTTAATTCATTTCAAAAGTGGAGT
	Mspi01_14_01	AAGCCTTTTTATTCATCTAAATTAAATTTAACCTTACTTAATTCATTTCAAAAGTGGAGT
	Mni03_14_01	AAGCCTTTTTATTCATCTAAATTAAATTTAACCTTACTTAATTCATTTCAAAAGTGGAGT
	Mmob01_14_01	AAGCCTTTTTATTCATCTAAATTAAATTTAACCTTACTTAATTCATTTCAAAAGTGGAGT
	Mmog06_12_01	AAGCCTTTTTATTCATCTAAATTAAATTTAACCTTACTTAATTCATTTCAAAAGTGGAGT
	Mmom05_12_01	AAGCCTTTTTATTCATCTAAATTAAATTTAACCTTACTTAATTCATTTCAAAAGTGGAGT
	Mmosf01_15_01	AAGCCTTTTTATTCATCTAAATTAAATTTAACCTTACTTAATTCATTTCAAAAGTGGAGT
	Mmosf02_15_01	AAGCCTTTTTATTCATCTAAATTAAATTTAACCTTACTTAATTCATTTCAAAAGTGGAGT
	Rmorg01_13_01	AAGCCTTTTTATTCATCTAAATTAAATTTAACCTTACTTAATTCATTTCAAAAATGGAGT
	Rmorg01_14_01	AAGCCTTTTTATTCATCTAAATTAAATTTAACCTTACTTAATTCATTTCAAAAATGGAGT
	Rmorg02_14_01	AAGCCTTTTTATTCATCTAAATTAAATTTAACCTTACTTAATTCATTTCAAAAGTGGAGT
	Rmorm01_14_01	AAGCCTTTTTATTCATCTAAATTAAATTTAACCTTACTTAATTCATTTCAAAAGTGGAGT
	Mfo01_14_01	AAGCCTTTTTATTCATCTAAATTAAATTTAACCTTACTTAATTCATTTCAAAAGTGGAGT
	Mfo02_13_01	AAGCCTTTTTATTCATCTAAATTAAATTTAACCTTACTTAATTCATTTCAAAAGTGGAGT
	Msi_EF601906	????????????????????????????????????????????????????????????

	B_rapa	TCTAAAAGAATTAGGTGGGAAAAACCAATCAATTTTGTATATAATTGGTCATATAATCGT
	R_sativus	TCTAAAAGAATTAGGTGGGAAAAACCAATCAATTTTGTATATAATTGGTCATATAATCGT
	Erupinn01_15_01	TCTAAAAGAATTAGGTGGGAAAAACCAATCAATTTTGTATATAATTGGTCATATAATCGT
	Erupinn02_15_01	TCTAAAAGAATTAGGTGGGAAAAACCAATCAATTTTGTATATAATTGGTCATATAATCGT
	Eruves01_15_01	TCTAAAAGAATTAGGTGGGAAAAACCAATCAATTTTGTATATAATTGGTCATATAATCGT
	Mfy01_15_01	TCTAAAAGAATTAGGTGGGAAAAACCAATCAATTTTGTATATAATTGGTCATATAATCGT
	Mfy02_15_01	TCTAAAAGAATTAGGTGGGAAAAACCAATCAATTTTGTATATAATTGGTCATATAATCGT
	Mar01_14_01	TCTAAAAGAATTAGGTGGGAAAAACCAATAAATTTTGTATATAATTGGTCATATAATCGT
	Mar33_05_01	TCTAAAAGAATTAGGTGGGAAAAACCAATAAATTTTGTATATAATTGGTCATATAATCGT
	Mar35_13_01	TCTAAAAGAATTAGGTGGGAAAAACCAATAAATTTTGTATATAATTGGTCATATAATCGT
	Mar38_05_01	TCTAAAAGAATTAGGTGGGAAAAACCAATAAATTTTGTATATAATTGGTCATATAATCGT
	Mar42_05_03	TCTAAAAGAATTAGGTGGGAAAAACCAATAAATTTTGTATATAATTGGTCATATAATCGT
	Msu01_14_01	TCTAAAAGAATTAGGTGGGAAAAACCAATCAATTTTGTATATAATTGGTCATATAATCGT
	Mspi01_14_01	TCTAAAAGAATTAGGTGGGAAAAACCAATCAATTTTGTATATAATTGGTCATATAATCGT
	Mni03_14_01	TCTAAAAGAATTAGGTGGGAAAAACCAATCAATTTTGTATATAATTGGTCATATAATCGT
	Mmob01_14_01	TCTAAAAGAATTAGGTGGGAAAAACCAATCAATTTTGTATATAATTGGTCATATAATCGT
	Mmog06_12_01	TCTAAAAGAATTAGGTGGGAAAAACCAATCAATTTTGTATATAATTGGTCATATAATCGT
	Mmom05_12_01	TCTAAAAGAATTAGGTGGGAAAAACCAATCAATTTTGTATATAATTGGTCATATAATCGT
	Mmosf01_15_01	TCTAAAAGAATTAGGTGGGAAAAACCAATCAATTTTGTATATAATTGGTCATATAATCGT
	Mmosf02_15_01	TCTAAAAGAATTAGGTGGGAAAAACCAATCAATTTTGTATATAATTGGTCATATAATCGT
	Rmorg01_13_01	TCTAAAAGAATTAGGTGGGAAAAACCAATCAATTTTGTATATAATTGGTCATATAATCGT
	Rmorg01_14_01	TCTAAAAGAATTAGGTGGGAAAAACCAATCAATTTTGTATATAATTGGTCATATAATCGT
	Rmorg02_14_01	TCGAAAAGAATTAGGTGGGAAAAACCAATCAATTTTGTATATAATTGGTCATATAATCGT
	Rmorm01_14_01	TCGAAAAGAATTAGGTGGGAAAAACCAATCAATTTTGTATATAATTGGTCATATAATCGT
	Mfo01_14_01	TCTAAAAGAATTAGGTGGGAAAAACCAATCAATTTTGTATATAATTGGTCATATAATCGT
	Mfo02_13_01	TCTAAAAGAATTAGGTGGGAAAAACCAATCAATTTTGTATATAATTGGTCATATAATCGT
	Msi_EF601906	????????????????????????????????????????????????????????????

	B_rapa	GGTTACATAGATACTTTTTTTAAAAAATCTTTAACTGAAAGTATAAGAAAATTAGCAAAA
	R_sativus	GGTTACATAGATACTTTTTTTAAAAAATCTTTAACTGAAAGTATAAGAAAATTAGCAAAA
	Erupinn01_15_01	GGTTACATAGATACTTTTTTTAAAAAATATTTAACTGAAAGTATAAGAAAATTAGCAAAA
	Erupinn02_15_01	GGTTACATAGATACTTTTTTTAAAAAATATTTAACTGAAAGTATAAGAAAATTAGCAAAA
	Eruves01_15_01	GGTTACATAGATACTTTTTTTAAAAAATATTTAACTGAAAGTATAAGAAAATTAGCAAAA
	Mfy01_15_01	GGTTACATAGATACTTTTTTTAAAAAATATTTAACTGAAAGTATAAGAAAATTAGCAAAA
	Mfy02_15_01	GGTTACATAGATACTTTTTTTAAAAAATATTTAACTGAAAGTATAAGAAAATTAGCAAAA
	Mar01_14_01	GGTTACATAGATGCTTTTTTAAAAAAATATTTAACTGAAAGTATAAGAAAATTAGCAAAA
	Mar33_05_01	GGTTACATAGATGCTTTTTTAAAAAAATATTTAACTGAAAGTATAAGAAAATTAGCAAAA
	Mar35_13_01	GGTTACATAGATGCTTTTTTAAAAAAATATTTAACTGAAAGTATAAGAAAATTAGCAAAA
	Mar38_05_01	GGTTACATAGATGCTTTTTTAAAAAAATATTTAACTGAAAGTATAAGAAAATTAGCAAAA
	Mar42_05_03	GGTTACATAGATGCTTTTTTAAAAAAATATTTAACTGAAAGTATAAGAAAATTAGCAAAA
	Msu01_14_01	GGTTACATAGATGCTTTTTTTAAAAAATCTTTAACTGAAAGTATAAGAAAATTAGCAAAA
	Mspi01_14_01	GGTTACATAGATGCTTTTTTTAAAAAATATTTAACTGAAAATATAAGAAAATTAGCAAAA
	Mni03_14_01	GGTTACATAGATGCTTTTTTAAAAAAATATTTAACTGAAAGTATAAGAAAATTAGCAAAA
	Mmob01_14_01	GGTTACATAGATGCTTTTTTTAAAAAATCTTTAACTGAAAGTATAAGAAAATTAGCAAAA
	Mmog06_12_01	GGTTACATAGATGCTTTTTTTAAAAAATCTTTAACTGAAAGTATAAGAAAATTAGCAAAA
	Mmom05_12_01	GGTTACATAGATGCTTTTTTTAAAAAATCTTTAACTGAAAGTATAAGAAAATTAGCAAAA
	Mmosf01_15_01	GGTTACATAGATGCTTTTTTTAAAAAATCTTTAACTGAAAGTATAAGAAAATTAGCAAAA
	Mmosf02_15_01	GGTTACATAGATGCTTTTTTTAAAAAATCTTTAACTGAAAGTATAAGAAAATTAGCAAAA
	Rmorg01_13_01	GGTTACATAGATGCTTTTTTTAAAAAATCTTTAACTGAAAGTATAAGAAAATTAGCAAAA
	Rmorg01_14_01	GGTTACATAGATGCTTTTTTTAAAAAATCTTTAACTGAAAGTATAAGAAAATTAGCAAAA
	Rmorg02_14_01	GGTTACATAGATGCTTTTTTCAAAAAATCTTTAACTGAAAGTATAAGAAAATTAGCAAAA
	Rmorm01_14_01	GGTTACATAGATGCTTTTTTCAAAAAATCTTTAACTGAAAGTATAAGAAAATTAGCAAAA
	Mfo01_14_01	GGTTACATAGATGCTTTTTTAAAAAAATCTTTAACTGAAAGTATAAGAAAATTAGCAAAA
	Mfo02_13_01	GGTTACATAGATGCTTTTTTAAAAAAATCTTTAACTGAAAGTATAAGAAAATTAGCAAAA
	Msi_EF601906	????????????????????????????????????????????????????????????

	B_rapa	CAAACGAATTTCAAATTCACTAAACTACTAGATCGTATTAATTAACTATTCTAT-TCATA
	R_sativus	CAAACGAATTTCAAATTCACTAAACTACTAGATCGTATTAATTAACTATTCTAT-TCATA
	Erupinn01_15_01	CAAACGAATTTCAAATGCACTAAACTACTAGATCGTATTAATTAACTATTCTAT-TCATA
	Erupinn02_15_01	CAAACGAATTTCAAATGCACTAAACTACTAGATCGTATTAATTAACTATTCTAT-TCATA
	Eruves01_15_01	CAAACGAATTTCAAATGCACTAAACTACTAGATCGTATTAATTAACTATTCTAT-TCATA
	Mfy01_15_01	CAAACGAATTTCAAATGCACTAAACTACTAGATCGTATTAATTAACTATTCTAT-TCATA
	Mfy02_15_01	CAAACGAATTTCAAATGCACTAAACTACTAGATCGTATTAATTAACTATTCTAT-TCATA
	Mar01_14_01	CAAACGAATTTCAAATTCACTAAACTACTAGATCGTATTAATTAACTATTCTAT-TCATA
	Mar33_05_01	CAAACGAATTTCAAATTCACTAAACTACTAGATCGTATTAATTAACTATTCTAT-TCATA
	Mar35_13_01	CAAACGAATTTCAAATTCACTAAACTACTAGATCGTATTAATTAACTATTCTAT-TCATA
	Mar38_05_01	CAAACGAATTTCAAATTCACTAAACTACTAGATCGTATTAATTAACTATTCTAT-TCATA
	Mar42_05_03	CAAACGAATTTCAAATTCACTAAACTACTAGATCGTATTAATTAACTATTCTAT-TCATA
	Msu01_14_01	CAAACGAATTTCAAATTCACTAAACTACTAGATCGTATTAATTAACTATTCTAT-TCATA
	Mspi01_14_01	CAAACGAATTTCAAATTCACTAAACTACTAGATCGTATTAATTAACTATTCTAT-TCATA
	Mni03_14_01	CAAACGAATTTCAAATTCACTAAACTACTAGATCGTATTAATTAACTATTCTAT-TCATA
	Mmob01_14_01	CAAACGAATTTAAAATTCACTAAACTACTAGATCGTATTAATTAACTATTCTAT-TCATA
	Mmog06_12_01	CAAACGAATTTAAAATTCACTAAACTACTAGATCGTATTAATTAACTATTCTAT-TCATA
	Mmom05_12_01	CAAACGAATTTAAAATTCACTAAACTACTAGATCGTATTAATTAACTATTCTAT-TCATA
	Mmosf01_15_01	CAAACGAATTTAAAATTCACTAAACTACTAGATCGTATTAATTAACTATTCTAT-TCATA
	Mmosf02_15_01	CAAACGAATTTAAAATTCACTAAACTACTAGATCGTATTAATTAACTATTCTAT-TCATA
	Rmorg01_13_01	CAAACGAATTTAAAATTCACTAAACTACTAGATCGTATTAATTAACTATTCTAT-TCATA
	Rmorg01_14_01	CAAACGAATTTAAAATTCACTAAACTACTAGATCGTATTAATTAACTATTCTAT-TCATA
	Rmorg02_14_01	CAAACAAATTTCAAATTCACTAAACTACTAGATCGTATTAATTAACTATTCTATATCATA
	Rmorm01_14_01	CAAACAAATTTCAAATTCACTAAACTACTAGATCGTATTAATTAACTATTCTATATCATA
	Mfo01_14_01	CAAACGAATTTCAAATTCACTAAACTACTAGATCGTATTAATTAACTATTCTAT-TCATA
	Mfo02_13_01	CAAACGAATTTCAAATTCACTAAACTACTAGATCGTATTAATTAACTATTCTAT-TCATA
	Msi_EF601906	????????????????????????????????????????????????????????????

	B_rapa	TTTTTCCTTATCTATTTAGAATTCATCATATTTTCGATATTCTAGAACAGAATATAGCTC
	R_sativus	TTTTTCCTTATCTATTTAGAATTCATCATATTTTCGATATTCTAGAACAGAATATAGCTC
	Erupinn01_15_01	TTTTTCCTTATCTATTTAGAATTCATCATATTTTCGATATTCTAGAACAGAATATAGCTC
	Erupinn02_15_01	TTTTTCCTTATCTATTTAGAATTCATCATATTTTCGATATTCTAGAACAGAATATAGCTC
	Eruves01_15_01	TTTTTCCTTATCTATTTAGAATTCATCATATTTTCGATATTCTAGAACAGAATATAGCTC
	Mfy01_15_01	TTTTTCCTTATCTATTTAGAATTCATCATATTTTCGATATTCTAGAACAGAATATAGCTC
	Mfy02_15_01	TTTTTCCTTATCTATTTAGAATTCATCATATTTTCGATATTCTAGAACAGAATATAGCTC
	Mar01_14_01	TTTTTCCTTATCTATTTAGAATTCATCATATTTTCGATATTCTAGAACAGAATATAGCTC
	Mar33_05_01	TTTTTCCTTATCTATTTAGAATTCATCATATTTTCGATATTCTAGAACAGAATATAGCTC
	Mar35_13_01	TTTTTCCTTATCTATTTAGAATTCATCATATTTTCGATATTCTAGAACAGAATATAGCTC
	Mar38_05_01	TTTTTCCTTATCTATTTAGAATTCATCATATTTTCGATATTCTAGAACAGAATATAGCTC
	Mar42_05_03	TTTTTCCTTATCTATTTAGAATTCATCATATTTTCGATATTCTAGAACAGAATATAGCTC
	Msu01_14_01	TTTTTCCTTATCTATTTAGAATTCATCATATTTTCGATATTCTAGAACAGAATATAGCTC
	Mspi01_14_01	TTTTTCCTTATCTATTTAGAATTCATCATATTTTCGATATTCTAGAACAGAATATAGCTC
	Mni03_14_01	TTTTTCCTTATCTATTTAGAATTCATCATATTTTCGATATTCTAGAACAGAATATAGCTC
	Mmob01_14_01	TTTTTCCTTATCTATTTAGAATTCATCATATTTT-GATATTCTAGAACAGAATATAGCTA
	Mmog06_12_01	TTTTTCCTTATCTATTTAGAATTCATCATATTTT-GATATTCTAGAACAGAATATAGCTA
	Mmom05_12_01	TTTTTCCTTATCTATTTAGAATTCATCATATTTT-GATATTCTAGAACAGAATATAGCTA
	Mmosf01_15_01	TTTTTCCTTATCTATTTAGAATTCATCATATTTT-GATATTCTAGAACAGAATATAGCTA
	Mmosf02_15_01	TTTTTCCTTATCTATTTAGAATTCATCATATTTT-GATATTCTAGAACAGAATATAGCTA
	Rmorg01_13_01	TTTTTCCTTATCTATTTAGAATTCATCATATTTT-GATATTCTAGAACAGAATATAGCTA
	Rmorg01_14_01	TTTTTCCTTATCTATTTAGAATTCATCATATTTT-GATATTCTAGAACAGAATATAGCTA
	Rmorg02_14_01	TTTTTCCTTATCTATTTAGAATTCATCATATTTTCGATATTCTAGAACAGAATATAGCTC
	Rmorm01_14_01	TTTTTCCTTATCTATTTAGAATTCATCATATTTTCGATATTCTAGAACAGAATATAGCTC
	Mfo01_14_01	TTTTTCCTTATCTATTTAGAATTCATCATATTTTCGATATTCTAGAACAGAATATAGCTA
	Mfo02_13_01	TTTTTCCTTATCTATTTAGAATTCATCATATTTTCGATATTCTAGAATAGAATATAGCTA
	Msi_EF601906	????????????????????????????????????????????????????????????

	B_rapa	AAATAAATAGTGACTATCATTAA------------------------------------A
	R_sativus	AAATAAATAGTGACTATCATTAA------------------------------------A
	Erupinn01_15_01	AAATAAATAGTGACTATCATTAA------------------------------------A
	Erupinn02_15_01	AAATAAATAGTGACTATCATTAA------------------------------------A
	Eruves01_15_01	AAATAAATAGTGACTATCATTAA------------------------------------A
	Mfy01_15_01	AAATAAATAGTGACTATCATTAA------------------------------------A
	Mfy02_15_01	AAATAAATAGTGACTATCATTAA------------------------------------A
	Mar01_14_01	AAATAAATAGTGACTCTCATTAA------------------------------------A
	Mar33_05_01	AAATAAATAGTGACTCTCATTAA------------------------------------A
	Mar35_13_01	AAATAAATAGTGACTCTCATTAA------------------------------------A
	Mar38_05_01	AAATAAATAGTGACTCTCATTAA------------------------------------A
	Mar42_05_03	AAATAAATAGTGACTCTCATTAA------------------------------------A
	Msu01_14_01	AAATAAATAGTGACTATCATTAACAGAATATAGCTCAAATAAATAGTGACTATCATTAAA
	Mspi01_14_01	AAATAAATAGTGACTCTCATTAA------------------------------------A
	Mni03_14_01	AAATAAATAGTGACTCTCATTAA------------------------------------A
	Mmob01_14_01	AAATAAATAGTGACTATCATTAA------------------------------------A
	Mmog06_12_01	AAATAAATAGTGACTATCATTAA------------------------------------A
	Mmom05_12_01	AAATAAATAGTGACTATCATTAA------------------------------------A
	Mmosf01_15_01	AAATAAATAGTGACTATCATTAA------------------------------------A
	Mmosf02_15_01	AAATAAATAGTGACTATCATTAA------------------------------------A
	Rmorg01_13_01	AAATAAATAGTGACTATCATTAA------------------------------------A
	Rmorg01_14_01	AAATAAATAGTGACTATCATTAA------------------------------------A
	Rmorg02_14_01	AAATAAATAGTGACTATCATTAA------------------------------------C
	Rmorm01_14_01	AAATAAATAGTGACTATCATTAA------------------------------------C
	Mfo01_14_01	AAATAAATAGTGACTATCATTAA------------------------------------A
	Mfo02_13_01	AAATAAATAGTGACTATCATTAA------------------------------------A
	Msi_EF601906	????????????????????????????????????????????????????????????

	B_rapa	TAAATAAAACAAAACCTTAATGAATT-----AATATAATATAGCAATATATCGACTTTCT
	R_sativus	TAAATAAAACAAAACCTTAATTAATT-----AATAGAATATAGCAATAGATCGACTTTCT
	Erupinn01_15_01	TAAATAAAACAAAACCTTAATTAATTAAATTAATAGAATATAGCAATATATCGACTTTCT
	Erupinn02_15_01	TAAATAAAACAAAACCTTAATTAATTAAATTAATAGAATATAGCAATATATCGACTTTCT
	Eruves01_15_01	TAAATAAAACAAAACCTTAATTAATT-----AATAGAATATAGCAATATATCGACTTTCT
	Mfy01_15_01	TAAATAAAACAAAACCTTAATTAATTAAATTAATAGAATATAGCAATATATCGACTTTCT
	Mfy02_15_01	TAAATAAAACAAAACCTTAATTAATT-----AATAGAATATAGCAATATATCGACTTTCT
	Mar01_14_01	TAAATAAAACAAAACCTTAATGAATT-----AATAGAATATAGCAATATATCAACTTTCT
	Mar33_05_01	TAAATAAAACAAAACCTTAATGAATT-----AATAGAATATAGCAATATATCAACTTTCT
	Mar35_13_01	TAAATAAAACAAAACCTTAATGAATT-----AATAGAATATAGCAATATATCAACTTTCT
	Mar38_05_01	TAAATAAAACAAAACCTTAATGAATT-----AATAGAATATAGCAATATATCAACTTTCT
	Mar42_05_03	TAAATAAAACAAAACCTTAATGAATT-----AATAGAATATAGCAATATATCAACTTTCT
	Msu01_14_01	TAAATAAAACAAAACCTTAATGAATT-----AATAGAATATAGCAATATATCAACTTTCT
	Mspi01_14_01	TAAATAAAACAAAACCTTAATAAATT-----AATAGAATCTAGCAATATATCAACTTTCT
	Mni03_14_01	TAAATAAAACAAAACCTTAATAAATT-----AATAGAATATAGCAATATATCAACTTTCT
	Mmob01_14_01	TAAATAAAACAAAACCTTAATGAATT-----AATAGAATATAGCAATATATCAACTTTCT
	Mmog06_12_01	TAAATAAAACAAAACCTTAATGAATT-----AATAGAATATAGCAATATATCAACTTTCT
	Mmom05_12_01	TAAATAAAACAAAACCTTAATGAATT-----AATAGAATATAGCAATATATCAACTTTCT
	Mmosf01_15_01	TAAATAAAACAAAACCTTAATGAATT-----AATAGAATATAGCAATATATCAACTTTCT
	Mmosf02_15_01	TAAATAAAACAAAACCTTAATGAATT-----AATAGAATATAGCAATATATCAACTTTCT
	Rmorg01_13_01	TAAATAAAACAAAACCTTAATGAATT-----AATAGAATATAGCAATATATCAACTTTCT
	Rmorg01_14_01	TAAATAAAACAAAACCTTAATGAATT-----AATAGAATATAGCAATATATCAACTTTCT
	Rmorg02_14_01	TAAATAAAACAAAACCTTAATGAATT-----AATAGAATATAGCAATATATCGACTTTCT
	Rmorm01_14_01	TAAATAAAACAAAACCTTAATGAATT-----AATAGAATATAGCAATATATCGACTTTCT
	Mfo01_14_01	TAAATAAAACAAAACCTTAATGAATT-----AATAGAATATAGCAATATATCAACTTTCT
	Mfo02_13_01	TAAATAAAACAAAACCTTAATGAATT-----AATAGAATATAGCAATATATCAACTTTCT
	Msi_EF601906	????????????????????????????????????????????????????????????

	B_rapa	AATTTTGATTTCATGAGTTTCTAAATAAGAAAATTTTAATTAGACCGGAAAGCTTTTTTT
	R_sativus	AATTTTGATTTCATGAGTTTCTAAATAAGAAAATTTGAATTAGACCGGAAAGCTTTTTTT
	Erupinn01_15_01	AATTTTGATTTCATGAGTTTCTAAATAAGAAATTTTGAATTAGACCGGAAAGCTTTTTTT
	Erupinn02_15_01	AATTTTGATTTCATGAGTTTCTAAATAAGAAATTTTGAATTAGACCGGAAAGCTTTTTTT
	Eruves01_15_01	AATTTTGATTTCATGAGTTTCTAAATAAGAAATTTTGAATTAGACCGGAAAGCTTTTTTT
	Mfy01_15_01	AATTTTGATTTCATGAGTTTCTAAATAAGAAATTTTGAATTAGACCGGAAAGCTTTTTTT
	Mfy02_15_01	AATTTTGATTTCATGAGTTTCTAAATAAGAAATTTTGAATTAGACCGGAAAGCTTTTTTT
	Mar01_14_01	AATTTTGATTTCATGAGTTTCTAAAAAAGAAAATTTGAATTAGACCGGAAAGCTTTTTTT
	Mar33_05_01	AATTTTGATTTCATGAGTTTCTAAAAAAGAAAATTTGAATTAGACCGGAAAGCTTTTTTT
	Mar35_13_01	AATTTTGATTTCATGAGTTTCTAAAAAAGAAAATTTGAATTAGACCGGAAAGCTTTTTTT
	Mar38_05_01	AATTTTGATTTCATGAGTTTCTAAAAAAGAAAATTTGAATTAGACCGGAAAGCTTTTTTT
	Mar42_05_03	AATTTTGATTTCATGAGTTTCTAAAAAAGAAAATTTGAATTAGACCGGAAAGCTTTTTTT
	Msu01_14_01	AATTTTGATTTCATGAGTTTCTAAATAAGAAAATTTGAATTATACCGGAAAGCTTTTTTT
	Mspi01_14_01	AATTTTGATTTCATGAGTTTCTAAATAAGAAAATTTGAATTAGCCCGGAAAGCTTTTTTT
	Mni03_14_01	AATTTTGATTTCATGAGTTTCTAAATAAGAAAATTTGAATTAGACCGGAAAGCTTTTTTT
	Mmob01_14_01	CATTTTGATTTCATGAGTTTCTAAATAAGAAAATTTGAATTAGACCGGAAAGCTTTTTTT
	Mmog06_12_01	CATTTTGATTTCATGAGTTTCTAAATAAGAAAATTTGAATTAGACCGGAAAGCTTTTTTT
	Mmom05_12_01	CATTTTGATTTCATGAGTTTCTAAATAAGAAAATTTGAATTAGACCGGAAAGCTTTTTTT
	Mmosf01_15_01	CATTTTGATTTCATGAGTTTCTAAATAAGAAAATTTGAATTAGACCGGAAAGCTTTTTTT
	Mmosf02_15_01	CATTTTGATTTCATGAGTTTCTAAATAAGAAAATTTGAATTAGACCGGAAAGCTTTTTTT
	Rmorg01_13_01	AATTTTGATTTCATGAGTTTCTAAATAAGAAAATTTGAATTAGACCGGAAAGCTTTTTTT
	Rmorg01_14_01	AATTTTGATTTCATGAGTTTCTAAATAAGAAAATTTGAATTAGACCGGAAAGCTTTTTTT
	Rmorg02_14_01	AATTTTGATTTCATGAGTTTCTAAATAAGAAAATTTGAATTAGACCGGAAAGCTTTTTTT
	Rmorm01_14_01	AATTTTGATTTCATGAGTTTCTAAATAAGAAAATTTTAATTAGACCGGAAAGCTTTTTTT
	Mfo01_14_01	AATTTTGATTTCATGAGTTTATAAATAAGAAAATTTGAATTAGACCGGAAAGCTTTTTTT
	Mfo02_13_01	AATTTTGATTTCATGAGTTTATAAATAAGAAAATTTGAATTAGACCGGAAAGCTTTTTTT
	Msi_EF601906	????????????????????????????????????????????????????????????

	B_rapa	TT--AAGTTAAATGATATCTGATTTGAAATTCTTGG--TTTTTTTGTTCTAACCTCATGC
	R_sativus	TTTAAAGTTAAATGATATCTGATTTGAAATTCTTGG--TTTTTTTGTTCTAACCTCATGC
	Erupinn01_15_01	AA--AAGTTAACTGATATCTGATTTGAAATTCTTGGT-TTTTTTTGTTCTAACCTCATGC
	Erupinn02_15_01	AA--AAGTTAACTGATATCTGATTTGAAATTCTTGGT-TTTTTTTGTTCTAACCTCATGC
	Eruves01_15_01	AA--AAGTTAACTGATATCTGATTTGAAATTCTTGGT-TTTTTTTGTTCTAACCTCATGC
	Mfy01_15_01	AA--AAGTTAACTGATATCTGATTTGAAATTCTTGGT-TTTTTTTGTTCTAACCTCATGC
	Mfy02_15_01	AA--AAGTTAACTGATATCTGATTTGAAATTCTTGGT-TTTTTTTGTTCTAACCTCATGC
	Mar01_14_01	TT--AAGTTAAATGATATCTGATTTGAAATTCTTGGT-TTTTTTTGTTCTAACCTCATGC
	Mar33_05_01	TT--AAGTTAAATGATATCTGATTTGAAATTCTTGGT-TTTTTTTGTTCTAACCTCATGC
	Mar35_13_01	TT--AAGTTAAATGATATCTGATTTGAAATTCTTGGT-TTTTTTTGTTCTAACCTCATGC
	Mar38_05_01	TT--AAGTTAAATGATATCTGATTTGAAATTCTTGGT-TTTTTTTGTTCTAACCTCATGC
	Mar42_05_03	TT--AAGTTAAATGATATCTGATTTGAAATTCTTGGT-TTTTTTTGTTCTAACCTCATGC
	Msu01_14_01	TT--AAGTTAAATGATATCTGATTTGAAATTCTTGGT-TTTTTTTGTTCTAACCTCATGC
	Mspi01_14_01	TG--AAGTTAAATGATATCTGATTTGAAATTCTTGGT-TTTTTTTGTTCTAACCTCATGC
	Mni03_14_01	TG--AAGTTAAATGATATCTGATTTGAAATTCTTGGT-TTTTTTTGTTCTAACCTCATGC
	Mmob01_14_01	TT--AAGTTAAATGATATCTGATTTGAAATTCTTGGT-TTTTTTTGTTCTAACCTCATGC
	Mmog06_12_01	TT--AAGTTAAATGATATCTGATTTGAAATTCTTGGT-TTTTTTTGTTCTAACCTCATGC
	Mmom05_12_01	TT--AAGTTAAATGATATCTGATTTGAAATTCTTGGT-TTTTTTTGTTCTAACCTCATGC
	Mmosf01_15_01	TT--AAGTTAAATGATATCTGATTTGAAATTCTTGGT-TTTTTTTGTTCTAACCTCATGC
	Mmosf02_15_01	TT--AAGTTAAATGATATCTGATTTGAAATTCTTGGT-TTTTTTTGTTCTAACCTCATGC
	Rmorg01_13_01	TT--AAGTTAAATGATATCTGATTTGAAATTCTTGGT-TTTTTTTGTTCTAACCTCATGC
	Rmorg01_14_01	TT--AAGTTAAATGATATCTGATTTGAAATTCTTGGT-TTTTTTTGTTCTAACCTCATGC
	Rmorg02_14_01	T---AAGTTAAATGATATCTGATTTGAAATTCTTGGTTTTTTTTTGTTCTAACCTCATGC
	Rmorm01_14_01	T---AAGTTAAATGATATCTGATTTGAAATTCTTGGTTTTTTTTTGTTCTAACCTCATGC
	Mfo01_14_01	TT--AAGTTAAATGATATCTGATTTGAAATTATTGGT-TTTTTTTGTTCTAACCTCATGC
	Mfo02_13_01	TT--AAGTTAAATGATATCTGATTTGAAATTATTGGT-TTTTTTTGTTCTAACCTCATGC
	Msi_EF601906	????????????????????????????????????????????????????????????

	B_rapa	AATTATTATTATTTGATACTTTTTCTCTTTTTATATTCTTTATTATTTTATAGAATTATT
	R_sativus	GATTATTATTATTTTATACTTTTTATCTTTTTATTTTCTTTATTATTTTATATAATTATT
	Erupinn01_15_01	GATTATTATTATTTTATACTTTTTCTCTTTTTATTTTCTTTATTATTTTATAGAATTATT
	Erupinn02_15_01	GATTATTATTATTTTATACTTTTTCTCTTTTTATTTTCTTTATTATTTTATAGAATTATT
	Eruves01_15_01	GATTATTATTATTTTATACTTTTTCTCTTTTTATTTTCTTTATTATTTTATAGAATTATT
	Mfy01_15_01	GATTATTATTATTTTATACTTTTTCTCTTTTTATTTTCTTTATTATTTTATAGAATTATT
	Mfy02_15_01	GATTATTATTATTTTATACTTTTTCTCTTTTTATTTTCTTTATTATTTTATAGAATTATT
	Mar01_14_01	GATTATTATTATTTTATACTTTTTATCTTTTTATTTTCTTTATTATTTTATAGAATTATT
	Mar33_05_01	GATTATTATTATTTTATACTTTTTATCTTTTTATTTTCTTTATTATTTTATAGAATTATT
	Mar35_13_01	GATTATTATTATTTTATACTTTTTATCTTTTTATTTTCTTTATTATTTTATAGAATTATT
	Mar38_05_01	GATTATTATTATTTTATACTTTTTATCTTTTTATTTTCTTTATTATTTTATAGAATTATT
	Mar42_05_03	GATTATTATTATTTTATACTTTTTCTCTTTTTATTTTCTTTATTATTTTATAGAATTATT
	Msu01_14_01	GATTATTATTATTTTATACTTTTTATCTTTTTATTTTCTTTATTATTTTATAGAATTATT
	Mspi01_14_01	GATTATTATTATTTTATACTTTTTCTCTTTTTATTTTCTTTATTATTTTATAGAATTATT
	Mni03_14_01	GATTATTATTATTTTATACTTTTTCTCTTTTTATTTTCTTTATTATTTTATAGAATTATT
	Mmob01_14_01	GATTATTATTATTTTATACTTTTTCTCTTTTTATTTTCTTTATTATTTTATAGAATTATT
	Mmog06_12_01	GATTATTATTATTTTATACTTTTTCTCTTTTTATTTTCTTTATTATTTTATAGAATTATT
	Mmom05_12_01	GATTATTATTATTTTATACTTTTTCTCTTTTTATTTTCTTTATTATTTTATAGAATTATT
	Mmosf01_15_01	GATTATTATTATTTTATACTTTTTCTCTTTTTATTTTCTTTATTATTTTATAGAATTATT
	Mmosf02_15_01	GATTATTATTATTTTATACTTTTTCTCTTTTTATTTTCTTTATTATTTTATAGAATTATT
	Rmorg01_13_01	GATTATTATTATTTTATACTTTTTCTCTTTTTATTTTCTTTATTATTTTATAGAATTATT
	Rmorg01_14_01	GATTATTATTATTTTATACTTTTTCTCTTTTTATTTTCTTTATTATTTTATAGAATTATT
	Rmorg02_14_01	GATTATTATTATTTTATACTTTTTCTCTTTTTATTTTCTTTATTATTTTATAGAAT----
	Rmorm01_14_01	GATTATTATTATTTTATACTTTTTCTCTTTTTATTTTCTTTATTATTTTATAGAAT----
	Mfo01_14_01	GATTATTATTATTTTATAATTTTTATCTTTTTATTTTCTTTATTATTTTATAGAATTATT
	Mfo02_13_01	GATTATTATTATTTTATAATTTTTATCTTTTTATTTTCTTTATTATTTTATAGAATTATT
	Msi_EF601906	????????????????????????????????????????????????????????????

	B_rapa	AGAATGAATATTCGAATATTCATTTCGAATATAATTTTTTAGAATTATTCGAATTTCAAA
	R_sativus	AGAATGAATATTCAAATATTCATTTCGAATATAATTTTTTCTAATTATTCGAATTTCAAA
	Erupinn01_15_01	AGAATGAATATTCGAATATTAATTTCGAATAGAATTTTTTAGAATTATTCTAATTTCAAA
	Erupinn02_15_01	AGAATGAATATTCGAATATTAATTTCGAATAGAATTTTTTAGAATTATTCTAATTTCAAA
	Eruves01_15_01	AGAATGAATATTCGAATATTAATTTCGAATAGAATTTTTTAGAATTATTCTAATTTCAAA
	Mfy01_15_01	AGAATGAATATTCGAATATTAATTTCGAATAGAATTTTTTAGAATTATTCTAATTTCAAA
	Mfy02_15_01	AGAATGAATATTCGAATATTCATTTCGAATAGAATTTTTTAGAATTATTCTAATTTCAAA
	Mar01_14_01	AGAATTAATATTCGAATATTCATTTCGAATATAATTTTTTATAATTATTCTAATTTCAAA
	Mar33_05_01	AGAATTAATATTCGAATATTCATTTCGAATATAATTTTTTATAATTATTCTAATTTCAAA
	Mar35_13_01	AGAATTAATATTCGAATATTCATTTCGAATATAATTTTTTATAATTATTCTAATTTCAAA
	Mar38_05_01	AGAATTAATATTCGAATATTCATTTCGAATATAATTTTTTATAATTATTCTAATTTCAAA
	Mar42_05_03	AGAATTAATATTCGAATATTCATTTCGAATATAATTTTTTATAATTATTCTAATTTCAAA
	Msu01_14_01	AGAATGAATATTCGAATATTCATTTCGAATATAATTTTTTATAATTATTCTAATTTCAAA
	Mspi01_14_01	AGAATTAATATTCGAATATTCATTTCGAATATAATTTTTTAGAATTATTCTAATTTCAAA
	Mni03_14_01	AGAATTAATATTCGAATATTCATTTCGAATATAATTTTTTAGAATTATTCTAATTTCAAA
	Mmob01_14_01	AGAATTAATATTCGAATATTCATTTCGAATAGAATTTTTTAGAATTATTCTAATTTCAAA
	Mmog06_12_01	AGAATTAATATTCGAATATTCATTTCGAATAGAATTTTTTAGAATTATTCTAATTTCAAA
	Mmom05_12_01	AGAATTAATATTCGAATATTCATTTCGAATAGAATTTTTTAGAATTATTCTAATTTCAAA
	Mmosf01_15_01	AGAATTAATATTCGAATATTCATTTCGAATAGAATTTTTTAGAATTATTCTAATTTCAAA
	Mmosf02_15_01	AGAATTAATATTCGAATATTCATTTCGAATAGAATTTTTTAGAATTATTCTAATTTCAAA
	Rmorg01_13_01	AGAATTAATATTCGAATATTCATTTCGAATATAATTTTTTAGAATTATTCTAATTTCAAA
	Rmorg01_14_01	AGAATTAATATTCGAATATTCATTTCGAATATAATTTTTTAGAATTATTCTAATTTCAAA
	Rmorg02_14_01	--------TATTCTAATA----ATTCTAATATAATTTTTTAGAATTATTCTAATTTCAAA
	Rmorm01_14_01	--------TATTCTAATA----ATTCTAATATAATTTTTTAGAATTATTCTAATTTCAAA
	Mfo01_14_01	AGAATTAATATTCGAATATTCATTTCGAATATAATTTTTTAGAATTATTCTAATTTCACA
	Mfo02_13_01	AGAATTAATATTCGAATATTCATTTCGAATATAATTTTTTAGAATTATTCTAATTTCACA
	Msi_EF601906	????????????????????????????????????????????????????????????

	B_rapa	TCTACGAAGTAGACTTATAATCTTTTTCCATTGCACATTCTAGAATTCTAAGTTTCAATA
	R_sativus	TCTACGAAGTAGACTTATAATCTTTTTCCGTTGCACATTGTAGAATTCTAAGTTTCAATA
	Erupinn01_15_01	TCTACGAAGTAGACTTATAATCTTTTTCCATTGCACATTGTAGAATTCTAAGTTTCAATA
	Erupinn02_15_01	TCTACGAAGTAGACTTATAATCTTTTTCCATTGCACATTGTAGAATTCTAAGTTTCAATA
	Eruves01_15_01	TCTACGAAGTAGACTTATAATCTTTTTCCATTGCACATTGTAGAATTCTAAGTTTCAATA
	Mfy01_15_01	TCTACGAAGTAGACTTATAATCTTTTTCCATTGCACATTGTAGAATTCTAAGTTTCAATA
	Mfy02_15_01	TCTACGAAGTAGACTTATAATCTTTTTCCATTGCACATTGTAGAATTCTAAGTTTCAATA
	Mar01_14_01	TCTACGAAGTAGATTTATAATCTTTTTCAATTGCACATTGTAGAATTCTAAGTTTCAATA
	Mar33_05_01	TCTACGAAGTAGATTTATAATCTTTTTCAATTGCACATTGTAGAATTCTAAGTTTCAATA
	Mar35_13_01	TCTACGAAGTAGATTTATAATCTTTTTCAATTGCACATTGTAGAATTCTAAGTTTCAATA
	Mar38_05_01	TCTACGAAGTAGATTTATAATCTTTTTCAATTGCACATTGTAGAATTCTAAGTTTCAATA
	Mar42_05_03	TCTACGAAGTAGATTTATAATCTTTTTCAATTGCACATTGTAGAATTCTAAGTTTCAATA
	Msu01_14_01	TCTACGAAGTAGACTTATAATCTTTTTCCATTGCACATTGTAGAATTCTAAGTTTCAATA
	Mspi01_14_01	TCTACGAAGTAGACTTATAATCTTTTTCCATTGCACATTGTAGAATTCTAAGTTTCAATA
	Mni03_14_01	TCTACGAAGTAGACTTATAATCTTTTTCCATTGCACATTGTAGAATTCTAAGTTTCAATA
	Mmob01_14_01	TCTACGAAGTAGACTTATAATCTTTTTCCATTGCACATTGTAGAATTCTAAGTTTCAATA
	Mmog06_12_01	TCTACGAAGTAGACTTATAATCTTTTTCCATTGCACTTTGTAGAATTCTAAGTTTCAATA
	Mmom05_12_01	TCTACGAAGTAGACTTATAATCTTTTTCCATTGCACATTGTAGAATTCTAAGTTTCAATA
	Mmosf01_15_01	TCTACGAAGTAGACTTAGAATCTTTTTCCATTGCACATTGTAGAATTCTAAGTTTCAATA
	Mmosf02_15_01	TCTACGAAGTAGACTTAGAATCTTTTTCCATTGCACATTGTAGAATTCTAAGTTTCAATA
	Rmorg01_13_01	TCTACGAAGTAGACTTATAATCTTTTTCCATTGCACATTGTAGAATTCTAAGTTTCAATA
	Rmorg01_14_01	TCTACGAAGTAGACTTATAATCTTTTTCCATTGCACATTGTAGAATTCTAAGTTTCAATA
	Rmorg02_14_01	TCTACGAAGTAGACTTATAATCTTTTTCCATTGCACATTGTAGAATTCTAAGTTTCAATA
	Rmorm01_14_01	TCTACGAAGTAGACTTATAATCTTTTTCCATTGCACATTGTAGAATTCTAAGTTTCAATA
	Mfo01_14_01	TCTACGAAGTAGACTTATAATCTTTTTCCATTGCACATTGTAGAATTCTAAGTTTCAATA
	Mfo02_13_01	TCTACGAAGTAGACTTATAATCTTTTTCCATTGCACATTGTAGAATTCTAAGTTTCAATA
	Msi_EF601906	????????????????????????????????????????????????????????????

	B_rapa	ATGATCATAAATTTCTTTTCATGGAAGT-AAAAAAAACGAATCGACCGTTCGACTATTTC
	R_sativus	ATGATCATAAATTTCTTTTCATGGAAGT-AAAAAAAACAAATCGACCGTTCGACTATTTC
	Erupinn01_15_01	ATGATCATAAATTTCTTTTCATGGAAGT-AAAAAAAACGAATCGACCGTTCGACTATTTC
	Erupinn02_15_01	ATGATCATAAATTTCTTTTCATGGAAGT-AAAAAAAACGAATCGACCGTTCGACTATTTC
	Eruves01_15_01	ATGATCATAAATTTCTTTTCATGGAAGT-AAAAAAAACGAATCGACCGTTCGACTATTTC
	Mfy01_15_01	ATGATCATAAATTTCTTTTCATGGAAGT-AAAAAAAACGAATCGACCGTTCGACTATTTC
	Mfy02_15_01	ATGATCATAAATTTCTTTTCATGGAAGT-AAAAAAAACGAATCGACCGTTCGACTATTTC
	Mar01_14_01	ATGATCATAAATTTCTTTTCATGGAAGT-AAAAAAAACGAATCGACCGTTCGACTATTTC
	Mar33_05_01	ATGATCATAAATTTCTTTTCATGGAAGT-AAAAAAAACGAATCGACCGTTCGACTATTTC
	Mar35_13_01	ATGATCATAAATTTCTTTTCATGGAAGT-AAAAAAAACGAATCGACCGTTCGACTATTTC
	Mar38_05_01	ATGATCATAAATTTCTTTTCATGGAAGT-AAAAAAAACGAATCGACCGTTCGACTATTTC
	Mar42_05_03	ATGATCATAAATTTCTTTTCATGGAAGT-AAAAAAAACGAATCGACCGTTCGACTATTTC
	Msu01_14_01	ATGATCATAAATTTCTTTTCATGGAAGTAAAAAAAAACGAATCGACCGTTCGACTATTTC
	Mspi01_14_01	ATGATCATAAATTTCTTTTCATGGAAGT-AAAAAAAACGAATCGACCGTTCGACTATTTC
	Mni03_14_01	ATGATCATAAATTTCTTTTCATGGAAGT-ACAAAAAACGAATCGACCGTTCGACTATTTC
	Mmob01_14_01	ATGATCATAAATTTCTTTTCATGGAAGT-AAAAAAAACGAATCGACCGTTCGACTATTTC
	Mmog06_12_01	ATGATCATAAATTTCTTTTCATGGAAGT-AAAAAAAACGAATCGACCGTTCGACTATTTC
	Mmom05_12_01	ATGATCATAAATTTCTTTTCATGGAAGT-AAAAAAAACGAATCGACCGTTCGACTATTTC
	Mmosf01_15_01	ATGATCATAAATTTCTTTTCATGGAAGT-AAAAAAAACGAATCGACCGTTCGACTATTTC
	Mmosf02_15_01	ATGATCATAAATTTCTTTTCATGGAAGT-AAAAAAAACGAATCGACCGTTCGACTATTTC
	Rmorg01_13_01	ATGATCATAAATTTCTTTTCATGGAAGT-AAAAAAAACGAATCGACCGTTCGACTATTTC
	Rmorg01_14_01	ATGATCATAAATTTCTTTTCATGGAAGT-AAAAAAAACGAATCGACCGTTCGACTATTTC
	Rmorg02_14_01	ATGATCATAAATTTATTTTCATGGAAGTAAAAAAAAACGAATCGACCGTTCGACTATTTC
	Rmorm01_14_01	ATGATCATAAATTTCTTTTCATGGAAGTAAAAAAAAACGAATCGACCGTTCGACTATTTC
	Mfo01_14_01	ATGATCATAAATTTCTTTTCATGGAAGT-AAAAAAAACGAATCGACCGTTCGACTATTTC
	Mfo02_13_01	ATGATCATAAATTTCTTTTCATGGAAGT-AAAAAAAACGAATCGACCGTTCGACTATTTC
	Msi_EF601906	????????????????????????????????????????????????????????????

	B_rapa	TTAAAATTGAAGACAACGATGAGAAAAGGAAGAACATA--TATATGTTCTCTAATATATA
	R_sativus	TTAAAATTTAAAACAACGATGAGAAAAGGAAGAACATA--TATATGTTCTCTAATATATA
	Erupinn01_15_01	TTAAAATTGAAGACAACAATGAGAAAAGGAAGAACATA--TATATGTTCTCTAATATATA
	Erupinn02_15_01	TTAAAATTGAAGACAACAATGAGAAAAGGAAGAACATA--TATATGTTCTCTAATATATA
	Eruves01_15_01	TTAAAATTGAAGACAACAATGAGAAAAGGAAGAACATA--TATATGTTCTCTAATATATA
	Mfy01_15_01	TTAAAATTGAAGACAACAATGAGAAAAGGAAGAACATA--TATATGTTCTCTAATATATA
	Mfy02_15_01	TTAAAATTGAAGACAACAATGAGAAAAGGAAGAACATA--TATATGTTCTCTAATATATA
	Mar01_14_01	TTAAAATTTAAGACAACGATGAGAAAAGGAAGAACATA--TATATGTTCTCTAATATATA
	Mar33_05_01	TTAAAATTTAAGACAACGATGAGAAAAGGAAGAACATA--TATATGTTCTCTAATATATA
	Mar35_13_01	TTAAAATTTAAGACAACGATGAGAAAAGGAAGAACATA--TATATGTTCTCTAATATATA
	Mar38_05_01	TTAAAATTTAAGACAACGATGAGAAAAGGAAGAACATA--TATATGTTCTCTAATATATA
	Mar42_05_03	TTAAAATTTAAGACAACGATGAGAAAAGGAAGAACATA--TATATGTTCTCTAATATATA
	Msu01_14_01	TTAAAATTTAAGACAACGATGAGAAAAGGAAGAACATA--TATATGTTCTCTAATATATA
	Mspi01_14_01	TTAAAATTTAAGACAACGATGAGAAAAGGAAGAACATA--TATATGTTCTCTAATATATA
	Mni03_14_01	TTAAAATTTAAGACAACGATGAGAAAAGGAAGAACATA--TATATGTTCTCTAATATATA
	Mmob01_14_01	TTAAAATTTAAGACAACGATGAGAAAAGGAAGAACATA--TATATGTTCTCTAATATATA
	Mmog06_12_01	TTAAAATTTAAGACAACGATGAGAAAAGGAAGAACATA--TATATGTTCTCTAATATATA
	Mmom05_12_01	TTAAAATTTAAGACAACGATGAGAAAAGGAAGAACATA--TATATGTTCTCTAATATATA
	Mmosf01_15_01	TTAAAATTTAAGACAACGATGAGAAAAGGAAGAACATA--TATATGTTCTCTAATATATA
	Mmosf02_15_01	TTAAAATTTAAGACAACGATGAGAAAAGGAAGAACATA--TATATGTTCTCTAATATATA
	Rmorg01_13_01	TTAAAATTTAAGACAACGATGAGAAAAGGAAGAACATA--TATATGTTCTCTAATATATA
	Rmorg01_14_01	TTAAAATTTAAGACAACGATGAGAAAAGGAAGAACATA--TATATGTTCTCTAATATATA
	Rmorg02_14_01	TTAAAATTGAAGACAACGATGAGAAAAGGAAAAACATATATATATGTTCTCTAATATATA
	Rmorm01_14_01	TTAAAATTGAAGACAACGATGAGAAAAGGAAAAACATATATATATGTTCTCTAATATATA
	Mfo01_14_01	TTAAAATTTAAGACAACGATGAGAAAAGGAAGAACATA--TATATGTTCTCTAATATATA
	Mfo02_13_01	TTAAAATTTAAGACAACGATGAGAAAAGGAAGAACATA--TATATGTTCTCTAATATATA
	Msi_EF601906	????????????????????????????????????????????????????????????

	B_rapa	ACCATATTGAATTGCAAATACAAAAATGATAGAATCTTTGTTGATTAAACTAAATCAATA
	R_sativus	ACCATATTGAATTGCAAATACAAAAATGATAGAATCTTTGTTGATTAAACTAAATCAATA
	Erupinn01_15_01	ACCATATTGAATTGCAAATACAAAAATGATAGAATCTTTCTTGATTAGACTAAATCAATA
	Erupinn02_15_01	ACCATATTGAATTGCAAATACAAAAATGATAGAATCTTTCTTGATTAGACTAAATCAATA
	Eruves01_15_01	ACCATATTGAATTGCAAATACAAAAATGATAGAATCTTTCTTGATTAGACTAAATCAATA
	Mfy01_15_01	ACCATATTGAATTGCAAATACAAAAATGATAGAATCTTTCTTGATTAGACTAAATCAATA
	Mfy02_15_01	ACCATATTGAATTGCAAATACAAAAATGATAGAATCTTTCTTGATTAGACTAAATCAATA
	Mar01_14_01	ACCATATTGAATTGCAAATACAAAAATGATAGAATCTTTGTTGATTAGACTAAATCAATA
	Mar33_05_01	ACCATATTGAATTGCAAATACAAAAATGATAGAATCTTTGTTGATTAGACTAAATCAATA
	Mar35_13_01	ACCATATTGAATTGCAAATACAAAAATGATAGAATCTTTGTTGATTAGACTAAATCAATA
	Mar38_05_01	ACCATATTGAATTGCAAATACAAAAATGATAGAATCTTTGTTGATTAGACTAAATCAATA
	Mar42_05_03	ACCATATTGAATTGCAAATACAAAAATGATAGAATCTTTGTTGATTAGACTAAATCAATA
	Msu01_14_01	ACCATATTGAATTGCAAATACAAAAATGATAGAATCTATGTTGATTAGACTAAATCAATA
	Mspi01_14_01	ACCATATTGAATTGCAAATACAAAAATGATAGAATCTTTGTTGATTAGACTAAATCAATA
	Mni03_14_01	ACCATATTGAATTGCAAATACAAAAATGATAGAATCTTTGTTGATTAGACTAAATCAATA
	Mmob01_14_01	ACCATATTGAATTGCAAATACAAAAATGATAGAATCTTTGTTGATTAGACTAAATCAATA
	Mmog06_12_01	ACCATATTGAATTGCAAATACAAAAATGATAGAATCTTTGTTGATTAGACTAAATCAATA
	Mmom05_12_01	ACCATATTGAATTGCAAATACAAAAATGATAGAATCTTTGTTGATTAGACTAAATCAATA
	Mmosf01_15_01	ACCATATTGAATTGCAAATACAAAAATGATAGAATCTTTGTTGATTAGACTAAATCAATA
	Mmosf02_15_01	ACCATATTGAATTGCAAATACAAAAATGATAGAATCTTTGTTGATTAGACTAAATCAATA
	Rmorg01_13_01	ACCATATTGAATTGCAAATACAAAAATGATAGAATCTTTGTTGATTAGACTAAATCAATA
	Rmorg01_14_01	ACCATATTGAATTGCAAATACAAAAATGATAGAATCTTTGTTGATTAGACTAAATCAATA
	Rmorg02_14_01	ACCATATTGAATTGCAAATACAAAAATGATAGAATCTTTGTTGATTAGACTAAATCAATA
	Rmorm01_14_01	ACCATATTGAATTGCAAATACAAAAATGATAGAATCTTTGTTGATTAGACTAAATCAATA
	Mfo01_14_01	ACCATATTGAATTGCAAATACAAAAATGATAGAATCTTTGTTGATTAGACTAAATCAATG
	Mfo02_13_01	ACCATATTGAATTGCAAATACAAAAATGATAGAATCTTTGTTGATTAGACTAAATCAATG
	Msi_EF601906	????????????????????????????????????????????????????????????

	B_rapa	TGGATGGGGCT-AAAAAAAATGCAAGAAGATACCAAAGAAATAAAATAAGTATCTGTATG
	R_sativus	TGGATGGGGCT-AAAAAAAATGCAAGAAGATACCAAAGAAATAAAATAAGTATCTATATG
	Erupinn01_15_01	TGGGTGGGGCT-AAAAAAAATGCAAGAAGATACCAAAGAAATAAAAAAAGTATCTATATG
	Erupinn02_15_01	TGGGTGGGGCT-AAAAAAAATGCAAGAAGATACCAAAGAAATAAAAAAAGTATCTATATG
	Eruves01_15_01	TGGGTGGGGCT-AAAAAAAATGCAAGAAGATACCAAAGAAATAAAAAAAGTATCTATATG
	Mfy01_15_01	TGGGTGGGGCT-AAAAAAAATGCAAGAAGATACCAAAGAAATAAAAAAAGTATCTATATG
	Mfy02_15_01	TGGGTGGGGCT-AAAAAAAATGCAAGAAGATACCAAAGAAATAAAAAAAGTATCTATATG
	Mar01_14_01	TGGATGGGGCT-AAAAAAAATGCAAGAAGATACCAAAGAAATAAAATAAGTATCTATATG
	Mar33_05_01	TGGATGGGGCT-AAAAAAAATGCAAGAAGATACCAAAGAAATAAAATAAGTATCTATATG
	Mar35_13_01	TGGATGGGGCT-AAAAAAAATGCAAGAAGATACCAAAGAAATAAAATAAGTATCTATATG
	Mar38_05_01	TGGATGGGGCT-AAAAAAAATGCAAGAAGATACCAAAGAAATAAAATAAGTATCTATATG
	Mar42_05_03	TGGATGGGGCT-AAAAAAAATGCAAGAAGATACCAAAGAAATAAAATAAGTATCTATATG
	Msu01_14_01	TGGATGGGGCT--AAAAAAATGCAAGAAGATACCAAAGAAATAAAATAAGTATCTATATG
	Mspi01_14_01	TGGATGGGGCT-AAAAAAAATGCAAGAAGATACCAAAGAAATAAAATAAGTATCTATATG
	Mni03_14_01	TGGATGGGGCT-AAAAAAAATGCAAGAAGATACCAAAGAAATAAAATAAGTATCCATATG
	Mmob01_14_01	TGGATGGGGCTAAAAAAAAATGCAAGAAGATACCAAAGAAATAAAATAAGTATCTATATG
	Mmog06_12_01	TGGATGGGGCT-AAAAAAAATGCAAGAAGATACCAAAGAAATAAAATAAGTATCTATATG
	Mmom05_12_01	TGGATGGGGCT-AAAAAAAATGCAAGAAGATACCAAAGAAATAAAATAAGTATCTATATG
	Mmosf01_15_01	TGGATGGGGCT-AAAAAAAATGCAAGAAGATACCAAAGAAATAAAATAAGTATCTATATG
	Mmosf02_15_01	TGGATGGGGCT-AAAAAAAATGCAAGAAGATACCAAAGAAATAAAATAAGTATCTATATG
	Rmorg01_13_01	TGGATGGGGCT-AAAAAAAATGCAAGAAGATACCAAAGAAATAAAATAAGTATCTATATG
	Rmorg01_14_01	TGGATGGGGCT-AAAAAAAATGCAAGAAGATACCAAAGAAATAAAATAAGTATCTATATG
	Rmorg02_14_01	TGGATGGGGCT-AAAAAAAATGCAAGAAGATACCAAAGAAATAAAATAAGTATCTATATG
	Rmorm01_14_01	TGGATGGGGCT-AAAAAAAATGCAAGAAGATACCAAAGAAATAAAATAAGTATCTATATG
	Mfo01_14_01	TGGATGGGGCT-AAAAAAAATGCAAGAAGATACCAAAGAAATAAAATAAGTATCTATATG
	Mfo02_13_01	TGGATGGGGCT-AAAAAAAATGCAAGAAGATACCAAAGAAATAAAATAAGTATCTATATG
	Msi_EF601906	????????????????????????????????????????????????????????????

	B_rapa	TAATGAATTCCAAGGTTTCGTCATAAGAAAAAGTGGAAAGACATCATAATGAGATCCTAA
	R_sativus	TAATGAATTCCAAGGTTTCGGCATAAGAAAAAGTGGAAAGACATCATAATGAGATCCTAA
	Erupinn01_15_01	TAATGAATTCCAAGGTTTCGGCATAAGAAAAAGTGGAAAGACATCATAATGAGATCCTAA
	Erupinn02_15_01	TAATGAATTCCAAGGTTTCGGCATAAGAAAAAGTGGAAAGACATCATAATGAGATCCTAA
	Eruves01_15_01	TAATGAATTCCAAGGTTTCGGCATAAGAAAAAGTGGAAAGACATCATAATGAGATCCTAA
	Mfy01_15_01	TAATGAATTCCAAGGTTTCGGCATAAGAAAAAGTGGAAAGACATCATAATGAGATCCTAA
	Mfy02_15_01	TAATGAATTCCAAGGTTTCGGCATAAGAAAAAGTGGAAAGACATCATAATGAGATCCTAA
	Mar01_14_01	TAATGAATTCCAAGGTTTCGGCATAAGAAAAAGTGGAAAGACATCATAATGAGATCCTAA
	Mar33_05_01	TAATGAATTCCAAGGTTTCGGCATAAGAAAAAGTGGAAAGACATCATAATGAGATCCTAA
	Mar35_13_01	TAATGAATTCCAAGGTTTCGGCATAAGAAAAAGTGGAAAGACATCATAATGAGATCCTAA
	Mar38_05_01	TAATGAATTCCAAGGTTTCGGCATAAGAAAAAGTGGAAAGACATCATAATGAGATCCTAA
	Mar42_05_03	TAATGAATTCCAAGGTTTCGGCATAAGAAAAAGTGGAAAGACATCATAATGAGATCCTAA
	Msu01_14_01	TAATGAATTCCAAGGTTTCGGCATAAGAAAAAGTGGAAAGACATCATAATGAGATCCTAA
	Mspi01_14_01	TAATGAATTCCAAGGTTTCGGCATAAGAAAAAGTGGAAAGACATCATAATGAGATCCTAA
	Mni03_14_01	TAATGAATTCCAAGGTTTCGGCATAAGAAAAAGTGGAAAGACATCATAATGAGATCCTAA
	Mmob01_14_01	TAATGACTTCCAAGGTTTCGGCATAAGAAAAAGTGGAAAGACATCATAATGAGATCCTAA
	Mmog06_12_01	TAATGAATTCCAAGGTTTCGGCATAAGAAAAAGTGGAAAGACATCATAATGAGATCCTAA
	Mmom05_12_01	TAATGAATTCCAAGGTTTCGGCATAAGAAAAAGTGGAAAGACATCATAATGAGATCCTAA
	Mmosf01_15_01	TAATGAATTCCAAGGTTTCGGCATAAGAAAAAGTGGAAAGACATCATAATGAGATCCTAA
	Mmosf02_15_01	TAATGAATTCCAAGGTTTCGGCATAAGAAAAAGTGGAAAGACATCATAATGAGATCCTAA
	Rmorg01_13_01	TAATGAATTCCAAGGTTTCGGCATAAGAAAAAGTGGAAAAACATCATAATGAGATCCTAA
	Rmorg01_14_01	TAATGAATTCCAAGGTTTCGGCATAAGAAAAAGTGGAAAAACATCATAATGAGATCCTAA
	Rmorg02_14_01	TAATGAATTCCAAGGTTTCGGCATAAGAAAAAGTGGAAAGACATCATAATGAGATCCTAA
	Rmorm01_14_01	TAATGAATTCCAAGGTTTCGGCATAAGAAAAAGTGGAAAGACATCATAATGAGATCCTAA
	Mfo01_14_01	TAATGAATTCCAAGGTTTCGGCATAAGAAAAAGTGGAAAGACATCATAATGAAATCCTAA
	Mfo02_13_01	TAATGAATTCCAAGGTTTCGGCATAAGAAAAAGTGGAAAGACATCATAATGAAATCCTAA
	Msi_EF601906	????????????????????????????????????????????????????????????

	B_rapa	TCTCAAAGCAAAAA-GGGGGATATGGCGGAATTGGTAGACGCTACGGACTTAATTGGATT
	R_sativus	TCTCAAAGCAAAAA-GGGGGATATGGCGGAATTGGTAGACGCTACGGACTTAATTGGATT
	Erupinn01_15_01	TCTCAAAGCAAAAA-GGGGGATATGGCGGAATTGGTAGACGCTACGGACTTAATTGGATT
	Erupinn02_15_01	TCTCAAAGCAAAAA-GGGGGATATGGCGGAATTGGTAGACGCTACGGACTTAATTGGATT
	Eruves01_15_01	TCTCAAAGCAAAAA-GGGGGATATGGCGGAATTGGTAGACGCTACGGACTTAATTGGATT
	Mfy01_15_01	TCTCAAAGCAAAAA-GGGGGATATGGCGGAATTGGTAGACGCTACGGACTTAATTGGATT
	Mfy02_15_01	TCTCAAAGCAAAAA-GGGGGATATGGCGGAATTGGTAGACGCTACGGACTTAATTGGATT
	Mar01_14_01	TCTCAAAGCAAAAA-GGGGGATATGGCGGAATTGGTAGACGCTACGGACTTAATTGGATT
	Mar33_05_01	TCTCAAAGCAAAAA-GGGGGATATGGCGGAATTGGTAGACGCTACGGACTTAATTGGATT
	Mar35_13_01	TCTCAAAGCAAAAA-GGGGGATATGGCGGAATTGGTAGACGCTACGGACTTAATTGGATT
	Mar38_05_01	TCTCAAAGCAAAAA-GGGGGATATGGCGGAATTGGTAGACGCTACGGACTTAATTGGATT
	Mar42_05_03	TCTCAAAGCAAAAA-GGGGGATATGGCGGAATTGGTAGACGCTACGGACTTAATTGGATT
	Msu01_14_01	TCTCAAAGCAAAAA-GGGGGATATGGCGGAATTGGTAGACGCTACGGACTTAATTGGATT
	Mspi01_14_01	TCTCAAAGCAAAAAGGGGGGATATGGCGGAATTGGTAGACGCTACGGACTTAATTGGATT
	Mni03_14_01	TCTCAAAGCAAAAAGGGGGGATATGGCGGAATTGGTAGACGCTACGGACTTAATTGGATT
	Mmob01_14_01	TCTCAAAGCAAAAA-GGGGGATATGGCGGAATTGGTAGACGCTACGGACTTAATTGGATT
	Mmog06_12_01	TCTCAAAGCAAAAA-GGGGGATATGGCGGAATTGGTAGACGCTACGGACTTAATTGGATT
	Mmom05_12_01	TCTCAAAGCAAAAA-GGGGGATATGGCGGAATTGGTAGACGCTACGGACTTAATTGGATT
	Mmosf01_15_01	TCTCAAAGCAAAAA-GGGGGATATGGCGGAATTGGTAGACGCTACGGACTTAATTGGATT
	Mmosf02_15_01	TCTCAAAGCAAAAA-GGGGGATATGGCGGAATTGGTAGACGCTACGGACTTAATTGGATT
	Rmorg01_13_01	TCTCAAAGCAAAAA-GGGGGATATGGCGGAATTGGTAGACGCTACGGACTTAATTGGATT
	Rmorg01_14_01	TCTCAAAGCAAAAA-GGGGGATATGGCGGAATTGGTAGACGCTACGGACTTAATTGGATT
	Rmorg02_14_01	TCTCAAAGCAAAAA-GGGGGATATGGCGGAATTGGTAGACGCTACGGACTTAATTGGATT
	Rmorm01_14_01	TCTCAAAGCAAAAA-GGGGGATATGGCGGAATTGGTAGACGCTACGGACTTAATTGGATT
	Mfo01_14_01	TCTCAAAGCAAAAA-GGGGGATATGGCGGAATTGGTAGACGCTACGGACTTAATTGGATT
	Mfo02_13_01	TCTCAAAGCAAAAA-GGGGGATATGGCGGAATTGGTAGACGCTACGGACTTAATTGGATT
	Msi_EF601906	????????????????????????????????????????????????????????????

	B_rapa	GAGCCTTGGTATGGAAACCTACTAAGTGATAACTTTCAAATTCAGAGAAACCCTGGAATT
	R_sativus	GAGCCTTGGTATGGAAACCTACTAAGTGATAACTTTCAAATTCAGAGAAACCCTGGAATT
	Erupinn01_15_01	GAGCCTTGGTATGGAAACCTACTAAGTGATAACTTTCAAATTCAGAGAAACCCTGGAATT
	Erupinn02_15_01	GAGCCTTGGTATGGAAACCTACTAAGTGATAACTTTCAAATTCAGAGAAACCCTGGAATT
	Eruves01_15_01	GAGCCTTGGTATGGAAACCTACTAAGTGATAACTTTCAAATTCAGAGAAACCCTGGAATT
	Mfy01_15_01	GAGCCTTGGTATGGAAACCTACTAAGTGATAACTTTCAAATTCAGAGAAACCCTGGAATT
	Mfy02_15_01	GAGCCTTGGTATGGAAACCTACTAAGTGATAACTTTCAAATTCAGAGAAACCCTGGAATT
	Mar01_14_01	GAGCCTTAGTATGGAAACCTACTAAGTGATAACTTTCAAATTCAGAGAAACCCTGGAATT
	Mar33_05_01	GAGCCTTAGTATGGAAACCTACTAAGTGATAACTTTCAAATTCAGAGAAACCCTGGAATT
	Mar35_13_01	GAGCCTTAGTATGGAAACCTACTAAGTGATAACTTTCAAATTCAGAGAAACCCTGGAATT
	Mar38_05_01	GAGCCTTAGTATGGAAACCTACTAAGTGATAACTTTCAAATTCAGAGAAACCCTGGAATT
	Mar42_05_03	GAGCCTTAGTATGGAAACCTACTAAGTGATAACTTTCAAATTCAGAGAAACCCTGGAATT
	Msu01_14_01	GAGCCTTGGTATGGAAACCTACTAAGTGATAACTTTCAAATTCAGAGAAACCCTGGAATT
	Mspi01_14_01	GAGCCTTGGTATGGAAACCTACTAAGTGATAACTTTCAAATTCAGAGAAACCCTGGAATT
	Mni03_14_01	GAGCCTTGGTATGGAAACCTACTAAGTGATAACTTTCAAATTCAGAGAAACCCTGGAATT
	Mmob01_14_01	GAGCCTTGGTATGGAAACCTACTAAGTGATAACTTTCAAATTCAGAGAAACCCTGGAATT
	Mmog06_12_01	GAGCCTTGGTATGGAAACCTACTAAGTGATAACTTTCAAATTCAGAGAAACCCTGGAATT
	Mmom05_12_01	GAGCCTTGGTATGGAAACCTACTAAGTGATAACTTTCAAATTCAGAGAAACCCTGGAATT
	Mmosf01_15_01	GAGCCTTGGTATGGAAACTTACTAAGTGATAACTTTCAAATTCAGAGAAACCCTGGAATT
	Mmosf02_15_01	GAGCCTTGGTATGGAAACTTACTAAGTGATAACTTTCAAATTCAGAGAAACCCTGGAATT
	Rmorg01_13_01	GAGCCTTGGTATGGAAACCTACTAAGTGATAACTTTCAAATTCAGAGAAACCCTGGAATT
	Rmorg01_14_01	GAGCCTTGGTATGGAAACCTACTAAGTGATAACTTTCAAATTCAGAGAAACCCTGGAATT
	Rmorg02_14_01	GAGCCTTGGTATGGAAACCTACTAAGTGATAACTTTCAAATTCAGAGAAACCCTGGAATT
	Rmorm01_14_01	GAGCCTTGGTATGGAAACCTACTAAGTGATAACTTTCAAATTCAGAGAAACCCTGGAATT
	Mfo01_14_01	GAGCCTTGGTATGGAAACCTACTAAGTGATAACTTTCAAATTCAGAGAAACCCTGGAATT
	Mfo02_13_01	GAGCCTTGGTATGGAAACCTACTAAGTGATAACTTTCAAATTCAGAGAAACCCTGGAATT
	Msi_EF601906	????????????????????????????????????????????????????????????

	B_rapa	AACAATGGGCAATCCTGAGCCAAATCCTGGGTTACGCGAACAAACCAGAGTTTAGAAAGC
	R_sativus	AACAATGGGCAATCCTGAGCCAAATCCTGAGTTACGCGAACAAACCAGAGTTTAGAAAGC
	Erupinn01_15_01	AACAATGGGCAATCCTGAGCCAAATCCTGGGTTACGCGAACAAACCAGAGTTTAGAAAGC
	Erupinn02_15_01	AACAATGGGCAATCCTGAGCCAAATCCTGGGTTACGCGAACAAACCAGAGTTTAGAAAGC
	Eruves01_15_01	AACAATGGGCAATCCTGAGCCAAATCCTGGGTTACGCGAACAAACCAGAGTTTAGAAAGC
	Mfy01_15_01	AACAATGGGCAATCCTGAGCCAAATCCTGGGTTACGCGAACAAACCAGAGTTTAGAAAGC
	Mfy02_15_01	AACAATGGGCAATCCTGAGCCAAATCCTGGGTTACGCGAACAAACCAGAGTTTAGAAAGC
	Mar01_14_01	AACAATGGGCAATCCTGAGCCAAATCCTGGGTTACGCGAACAAACCAGAGTTTAGAAAGC
	Mar33_05_01	AACAATGGGCAATCCTGAGCCAAATCCTGGGTTACGCGAACAAACCAGAGTTTAGAAAGC
	Mar35_13_01	AACAATGGGCAATCCTGAGCCAAATCCTGGGTTACGCGAACAAACCAGAGTTTAGAAAGC
	Mar38_05_01	AACAATGGGCAATCCTGAGCCAAATCCTGGGTTACGCGAACAAACCAGAGTTTAGAAAGC
	Mar42_05_03	AACAATGGGCAATCCTGAGCCAAATCCTGGGTTACGCGAACAAACCAGAGTTTAGAAAGC
	Msu01_14_01	AACAATGGGCAATCCTGAGCCAAATCCTGGGTTACGCGAACAAACCAGAGTTTAGAAAGC
	Mspi01_14_01	AACAATGGGCAATCCTGAGCCAAATCCTGGGTTACGCGAACAAACCAGAGTTTAGAAAGC
	Mni03_14_01	AACAATGGGCAATCCTGAGCCAAATCCTGGGTTACGCGAACAAACCAGAGTTTAGAAAGC
	Mmob01_14_01	AACAATGGGCAATCCTGAGCCAAATCCTGGGTTACGCGAACAAACCAGAGTTTAGAAAGC
	Mmog06_12_01	AACAATGGGCAATCCTGAGCCAAATCCTGGGTTACGCGAACAAACCAGAGTTTAGAAAGC
	Mmom05_12_01	AACAATGGGCAATCCTGAGCCAAATCCTGGGTTACGCGAACAAACCAGAGTTTAGAAAGC
	Mmosf01_15_01	AACAATGGGCAATCCTGAGCCAAATCCTGGGTTACGCGAACAAACCAGAGTTTAGAAAGC
	Mmosf02_15_01	AACAATGGGCAATCCTGAGCCAAATCCTGGGTTACGCGAACAAACCAGAGTTTAGAAAGC
	Rmorg01_13_01	AACAATGGGCAATCCTGAGCCAAATCCTGGGTTACGCGAACAAACCAGAGTTTAGAAAGC
	Rmorg01_14_01	AACAATGGGCAATCCTGAGCCAAATCCTGGGTTACGCGAACAAACCAGAGTTTAGAAAGC
	Rmorg02_14_01	AACAATGGGCAATCCTGAGCCAAATCCTGGGTTACGCGAACAAACCAGAGTTTAGAAAGC
	Rmorm01_14_01	AACAATGGGCAATCCTGAGCCAAATCCTGGGTTACGCGAACAAACCCGAGTTTAGAAAGC
	Mfo01_14_01	AACAATGGGCAATCCTGAGCCAAATCCTGGGTTACGCGAACAAACCGGAGTTTAGAAAGC
	Mfo02_13_01	AACAATGGGCAATCCTGAGCCAAATCCTGGGTTACGCGAACAAACCGGAGTTTAGAAAGC
	Msi_EF601906	????????????????????????????????????????????????????????????

	B_rapa	GGGATAGGTGCAGAGACTCAATGGAAGCTGTTCTAACAAATGGAGTTCAATCCCTTGTGT
	R_sativus	GGGATAGGTGCAGAGACTCAATGGAAGCTGTTCTAACAAATGGAGTTCAATCCCTTGTGT
	Erupinn01_15_01	GGGATAGGTGCAGAGACTCAATGGAAGCTGTTCTAACAAATGGAGTTCAATCCCTTGTGT
	Erupinn02_15_01	GGGATAGGTGCAGAGACTCAATGGAAGCTGTTCTAACAAATGGAGTTCAATCCCTTGTGT
	Eruves01_15_01	GGGATAGGTGCAGAGACTCAATGGAAGCTGTTCTAACAAATGGAGTTCAATCCCTTGTGT
	Mfy01_15_01	GGGATAGGTGCAGAGACTCAATGGAAGCTGTTCTAACAAATGGAGTTCAATCCCTTGTGT
	Mfy02_15_01	GGGATAGGTGCAGAGACTCAATGGAAGCTGTTCTAACAAATGGAGTTCAATCCCTTGTGT
	Mar01_14_01	GGGATAGGTGCAGAGACTCAATGGAAGCTGTTCTAACAAATGGAGTTCAATCCCTTGTGT
	Mar33_05_01	GGGATAGGTGCAGAGACTCAATGGAAGCTGTTCTAACAAATGGAGTTCAATCCCTTGTGT
	Mar35_13_01	GGGATAGGTGCAGAGACTCAATGGAAGCTGTTCTAACAAATGGAGTTCAATCCCTTGTGT
	Mar38_05_01	GGGATAGGTGCAGAGACTCAATGGAAGCTGTTCTAACAAATGGAGTTCAATCCCTTGTGT
	Mar42_05_03	GGGATAGGTGCAGAGACTCAATGGAAGCTGTTCTAACAAATGGAGTTCAATCCCTTGTGT
	Msu01_14_01	GGGATAGGTGCAGAGACTCAATGGAAGCTGTTCTAACAAATGGAGTTCAATCCCTTGTGT
	Mspi01_14_01	GGGATAGGTGCAGAGACTCAATGGAAGCTGTTCTAACAAATGGAGTTCAATCCCTTGTGT
	Mni03_14_01	GGGATAGGTGCAGAGACTCAATGGAAGCTGTTCTAACAAATGGAGTTCAATCCCTTGTGT
	Mmob01_14_01	GGGATAGGTGCAGAGACTCAATGGAAGCTGTTCTAACAAATGGAGTTCAATCCCTTGTGT
	Mmog06_12_01	GGGATAGGTGCAGAGACTCAATGGAAGCTGTTCTAACAAATGGAGTTCAATCCCTTGTGT
	Mmom05_12_01	GGGATAGGTGCAGAGACTCAATGGAAGCTGTTCTAACAAATGGAGTTCAATCCCTTGTGT
	Mmosf01_15_01	GGGATAGGTGCAGAGACTCAATGGAAGCTGTTCTAACAAATGGAGTTCAATCCCTTGTGT
	Mmosf02_15_01	GGGATAGGTGCAGAGACTCAATGGAAGCTGTTCTAACAAATGGAGTTCAATCCCTTGTGT
	Rmorg01_13_01	GGGATAGGTGCAGAGACTCAATGGAAGCTGTTCTAACAAATGGAGTTCAATCCCTTGTGT
	Rmorg01_14_01	GGGATAGGTGCAGAGACTCAATGGAAGCTGTTCTAACAAATGGAGTTCAATCCCTTGTGT
	Rmorg02_14_01	GGGATAGGTGCAGAGACTCAATGGAAGCTGTTCTAACAAATGGAGTTCAATCCCTTGCGT
	Rmorm01_14_01	GGGATAGGTGCAGAGACTCAATGGAAGCTGTTCTAACAAATGGAGTTCAATCCCTTGCGT
	Mfo01_14_01	GGGATAGGTGCAGAGACTCAATGGAAGCTGTTCTAACAAATGGAGTTCAATCCCTTGTGT
	Mfo02_13_01	GGGATAGGTGCAGAGACTCAATGGAAGCTGTTCTAACAAATGGAGTTCAATCCCTTGTGT
	Msi_EF601906	????????????????????????????????????????????????????????????

	B_rapa	TGAATCAAACGATTCACTTCATAGTCTGATAGATCCTTGGTGGAACTTATTAATCGGACG
	R_sativus	TGAATCAAATGATTCACTTCATAGTCTGATAGATCCTTGGTGGAACTTATTAATCGGACG
	Erupinn01_15_01	TG-ATCAAATGATTCACTTCATAGTCTGATAGATCCTTGGTGGAACTTATTAATCGGACG
	Erupinn02_15_01	TG-ATCAAATGATTCACTTCATAGTCTGATAGATCCTTGGTGGAACTTATTAATCGGACG
	Eruves01_15_01	TG-ATCAAATGATTCACTTCATAGTCTGATAGATCCTTGGTGGAACTTATTAATCGGACG
	Mfy01_15_01	TG-ATCAAATGATTCACTTCATAGTCTGATAGATCCTTGGTGGAACTTATTAATCGGACG
	Mfy02_15_01	TG-ATCAAATGATTCACTTCATAGTCTGATAGATCCTTGGTGGAACTTATTAATCGGACG
	Mar01_14_01	TG-ATCAAATGATTCACTTCATAGTCTGATAGATCCTTGGTGGAACTTATTAATCGGACG
	Mar33_05_01	TG-ATCAAATGATTCACTTCATAGTCTGATAGATCCTTGGTGGAACTTATTAATCGGACG
	Mar35_13_01	TG-ATCAAATGATTCACTTCATAGTCTGATAGATCCTTGGTGGAACTTATTAATCGGACG
	Mar38_05_01	TG-ATCAAATGATTCACTTCATAGTCTGATAGATCCTTGGTGGAACTTATTAATCGGACG
	Mar42_05_03	TG-ATCAAATGATTCACTTCATAGTCTGATAGATCCTTGGTGGAACTTATTAATCGGACG
	Msu01_14_01	TG-ATCAAATGATTCACTTCATAGTCTGATAGATCCTTGGTGGAACTTATTAATCGGACG
	Mspi01_14_01	TG-ATCAAATGATTCACTTCATAGTCTGATAGATCCTTGGTGGAACTTATTAATCGGACG
	Mni03_14_01	TG-ATCAAATGATTCACTTCATAGTCTGATAGATCCTTGGTGGAACTTATTAATCGGACG
	Mmob01_14_01	TG-ATCAAATGATTCACTTCATAGTCTGATAGATCCTTGGTG-AACTTATTAATCGGACG
	Mmog06_12_01	TG-ATCAAATGATTCACTTCATAGTCTGATAGATCCTTGGTG-AACTTATTAATCGGACG
	Mmom05_12_01	TG-ATCAAATGATTCACTTCATAGTCTGATAGATCCTTGGTG-AACTTATTAATCGGACG
	Mmosf01_15_01	TG-ATCAAATGATTCACTTCATAGTCTGATAGATCCTTGGTG-AACTTATTAATCGGACG
	Mmosf02_15_01	TG-ATCAAATGATTCACTTCATAGTCTGATAGATCCTTGGTG-AACTTATTAATCGGACG
	Rmorg01_13_01	TG-ATCAAATGATTCACTTCATAGTCTGATAGATCCTTGGTG-AACTTATTAATCGGACG
	Rmorg01_14_01	TG-ATCAAATGATTCACTTCATAGTCTGATAGATCCTTGGTG-AACTTATTAATCGGACG
	Rmorg02_14_01	TG-ATCAAATGATTCACTTCATAGTCTGATAGATCCTTGGTGGAACTTATTAATCGGACG
	Rmorm01_14_01	TG-ATCAAATGATTCACTTCATAGTCTGATAGATCCTTGGTGGAACTTATTAATCGGACG
	Mfo01_14_01	TG-ATCAAATGATTCACTTCATAGTCTGATAGATCCTTGGTGGAACTTATTAATCGGACG
	Mfo02_13_01	TG-ATCAAATGATTCACTTCATAGTCTGATAGATCCTTGGTGGAACTTATTAATCGGACG
	Msi_EF601906	????????????????????????????????????????????????????????????

	B_rapa	AGAATAAAGATAGAGTCCCATTCTACATGTCAATACTGACAACAATGAAATTTATAGTAA
	R_sativus	AGAATAAAGATAGAGTCCCATTCTACATGTCAATACTGACAACAATGAAATTTATAGTAA
	Erupinn01_15_01	AGAATAAAGATAGAGTCCCATTCTACATGTCAATACTGACAACAATGAAATTTATAGTAA
	Erupinn02_15_01	AGAATAAAGATAGAGTCCCATTCTACATGTCAATACTGACAACAATGAAATTTATAGTAA
	Eruves01_15_01	AGAATAAAGATAGAGTCCCATTCTACATGTCAATACTGACAACAATGAAATTTATAGTAA
	Mfy01_15_01	AGAATAAAGATAGAGTCCCATTCTACATGTCAATACTGACAACAATGAAATTTATAGTAA
	Mfy02_15_01	AGAATAAAGATAGAGTCCCATTCTACATGTCAATACTGACAACAATGAAATTTATAGTAA
	Mar01_14_01	AGAATAAAGATAGAGTCCCATTCTACATGTCAATACTGACAACAATGAAATTTATAGTAA
	Mar33_05_01	AGAATAAAGATAGAGTCCCATTCTACATGTCAATACTGACAACAATGAAATTTATAGTAA
	Mar35_13_01	AGAATAAAGATAGAGTCCCATTCTACATGTCAATACTGACAACAATGAAATTTATAGTAA
	Mar38_05_01	AGAATAAAGATAGAGTCCCATTCTACATGTCAATACTGACAACAATGAAATTTATAGTAA
	Mar42_05_03	AGAATAAAGATAGAGTCCCATTCTACATGTCAATACTGACAACAATGAAATTTATAGTAA
	Msu01_14_01	AGAATAAAGATAGAGTCCCATTCTACATGTCAATACTGACAACAATGAAATTTATAGTAA
	Mspi01_14_01	AGAATAAAGATAGAGTCCCATTCTACATGTCAATACTGACAACAATGAAATTTATAGTAA
	Mni03_14_01	AGAATAAAGATAGAGTCCCATTCTACATGTCAATACTGACAACAATGAAATTTATAGTAA
	Mmob01_14_01	AGAATAAAGATAGAGTCCCATTCTACATGTCAATACTGACAACAATGAAATTTATAGTAA
	Mmog06_12_01	AGAATAAAGATAGAGTCCCATTCTACATGTCAATACTGACAACAATGAAATTTATAGTAA
	Mmom05_12_01	AGAATAAAGATAGAGTCCCATTCTACATGTCAATACTGACAACAATGAAATTTATAGTAA
	Mmosf01_15_01	AGAATAAAGATAGAGTCCCATTCTACATGTCAATACTGACAACAATGAAATTTATAGTAA
	Mmosf02_15_01	AGAATAAAGATAGAGTCCCATTCTACATGTCAATACTGACAACAATGAAATTTATAGTAA
	Rmorg01_13_01	AGAATAAAGATAGAGTCCCATTCTACATGTCAATACTGACAACAATGAAATTTATAGTAA
	Rmorg01_14_01	AGAATAAAGATAGAGTCCCATTCTACATGTCAATACTGACAACAATGAAATTTATAGTAA
	Rmorg02_14_01	AGAATAAAGATAGAGTCCCATTCTACATGTCAATACTGACAACAATGAAATTTATAGTAA
	Rmorm01_14_01	AGAATAAAGATAGAGTCCCATTCTACATGTCAATACTGACAACAATGAAATTTATAGTAA
	Mfo01_14_01	AGAATAAAGATAGAGTCCCATTCTACATGTCAATACTGACAACAATGAAATTTATAGTAA
	Mfo02_13_01	AGAATAAAGATAGAGTCCCATTCTACATGTCAATACTGACAACAATGAAATTTATAGTAA
	Msi_EF601906	????????????????????????????????????????????????????????????

	B_rapa	GATGAAAATCCGTTGACTTTTAAAATCGTGAGGGTTCAAGTCCCTCTATCCCCAACCCTA
	R_sativus	GATGAAAATCCGTTGACTTTTAAAATCGTGAGGGTTCAAGTCCCTCTATCCCCAACCCTA
	Erupinn01_15_01	GATGAAAATCCGTTGACTTTTAAAATCGTGAGGGTTCAAGTCCCTCTATCCCCAACCCTA
	Erupinn02_15_01	GATGAAAATCCGTNNNNNNNNNNNNNNNNNNNNGTTCAAGTCCCTCTATCCCC???????
	Eruves01_15_01	GATGAAAATCCGTTGACTTTTAAAATCGTGAGGGTTCAAGTCCCTCTATCCCCAACCCTA
	Mfy01_15_01	GATGAAAATCCGTTGACTTTTAAAATCGTGAGGGTTCAAGTCCCTCTATCCCCAACCCTA
	Mfy02_15_01	GATGAAAATCCGTTGACTTTTAAAATCGTGAGGGTTCAAGTCCCTCTATCCCCAACCCTA
	Mar01_14_01	GATGAAAATCCGTTGACTTTTAAAATCGTGAGGGTTCAAGTCCCTCTATCCCCAACCCTA
	Mar33_05_01	GATGAAAATCCGTTGACTTTTAAAATCGTGAGGGTTCAAGTCCCTCTATCCCCAACCCTA
	Mar35_13_01	GATGAAAATCCGTTGACTTTTAAAATCGTGAGGGTTCAAGTCCCTCTATCCCCAACCCTA
	Mar38_05_01	GATGAAAATCCGTTGACTTTTAAAATCGTGAGGGTTCAAGTCCCTCTATCCCCAACCCTA
	Mar42_05_03	GATGAAAATCCGTTGACTTTTAAAATCGTGAGGGTTCAAGTCCCTCTATCCCCAACCCTA
	Msu01_14_01	GATGAAAATCCGTTGACTTTTAAAATCGTGAGGGTTCAAGTCCCTCTATCCCCAACCCTA
	Mspi01_14_01	GATGAAAATCCGTTGACTTTTAAAATCGTGAGGGTTCAAGTCCCTCTATCCCCAACCCTA
	Mni03_14_01	GATGAAAATCCGTTGACTTTTAAAATCGTGAGGGTTCAAGTCCCTCTATCCCCAACCCTA
	Mmob01_14_01	GATGAAAATCCGTTGACTTTTAAAATCGTGAGGGTTCAAGTCCCTCTATCCCCAACCCTA
	Mmog06_12_01	GATGAAAATCCGTTGACTTTTAAAATCGTGAGGGTTCAAGTCCCTCTATCCCCAACCCTA
	Mmom05_12_01	GATGAAAATCCGTTGACTTTTAAAATCGTGAGGGTTCAAGTCCCTCTATCCCCAACCCTA
	Mmosf01_15_01	GATGAAAATCCGTTGACTTTTAAAATCGTGAGGGTTCAAGTCCCTCTATCCCCAACCCTA
	Mmosf02_15_01	GATGAAAATCCGTTGACTTTTAAAATCGTGAGGGTTCAAGTCCCTCTATCCCCAACCCTA
	Rmorg01_13_01	GATGAAAATCCGTTGACTTTTAAAATCGTGAGGGTTCAAGTCCCTCTATCCCCAACCCTA
	Rmorg01_14_01	GATGAAAATCCGTTGACTTTTAAAATCGTGAGGGTTCAAGTCCCTCTATCCCCAACCCTA
	Rmorg02_14_01	GATGAAAATCCGTTGACTTTTTAAATCGTGAGGGTTCAAGTCCCTCTATCCCCAACCCTA
	Rmorm01_14_01	GATGAAAATCCGTTGACTTTTTAAATCGTGAGGGTTCAAGTCCCTCTATCCCCAACCCTA
	Mfo01_14_01	GATGAAAATCCGTTGACTTTTAAAATCGTGAGGGTTCAAGTCCCTCTATCCCCAACCCTA
	Mfo02_13_01	GATGAAAATCCGTTGACTTTTAAAATCGTGAGGGTTCAAGTCCCTCTATCCCCAACCCTA
	Msi_EF601906	????????????????????????????????????????????????????????????

	B_rapa	CTCCCTAAAAAAGTCTGTTTGACACCTTACCCTTTTTTTAGTTATTCAAGAATTCATTGA
	R_sativus	CTCCCTAAAAAAGTCTGTTTGACACCTTACCCTTTTTTTAGTTATTCAAGAATTCATT-A
	Erupinn01_15_01	CTCCCTAAAAAAGTCTGTTTGACACCTTACCCTTTTTTTAGTTATTCAAGAATTCATT-A
	Erupinn02_15_01	??????????????????????????????????????????????????????????-?
	Eruves01_15_01	CTCCCTAAAAAAGTCTGTTTGACACCTTACCCTTTTTTTAGTTATTCAAGAATTCATT-A
	Mfy01_15_01	CTCCCTAAAAAAGTCTGTTTGACACCTTACCCTTTTTTTAGTTATTCAAGAATTCATT-A
	Mfy02_15_01	CTCCCTAAAAAAGTCTGTTTGACACCTTACCCTTTTTTTAGTTATTCAAGAATTCATT-A
	Mar01_14_01	CTCCCTAAAAAAGTCTGTTTGACACCTTACCCTTTTTTTAGTTATTCAAGAATTCATT-A
	Mar33_05_01	CTCCCTAAAAAAGTCTGTTTGACACCTTACCCTTTTTTTAGTTATTCAAGAATTCATT-A
	Mar35_13_01	CTCCCTAAAAAAGTCTGTTTGACACCTTACCCTTTTTTTAGTTATTCAAGAATTCATT-A
	Mar38_05_01	CTCCCTAAAAAAGTCTGTTTGACACCTTACCCTTTTTTTAGTTATTCAAGAATTCATT-A
	Mar42_05_03	CTCCCTAAAAAAGTCTGTTTGACACCTTACCCTTTTTTTAGTTATTCAAGAATTCATT-A
	Msu01_14_01	CTCCCTAAAAAAGTCTGTTTGACACCTTACCCTTTTTTTAGTTATTCAAGAATTCATT-A
	Mspi01_14_01	CTCCCTAAAAAAGTCTGTTTGACACCTTACCCCTTTTTTAGTTATTCAAGAATTCATT-A
	Mni03_14_01	CTCCCTAAAAAAGTCTGTTTGACACCTTACCCCTTTTTTAGTTATTCAAGAATTCATT-A
	Mmob01_14_01	CTCCCTAAAAAAGTCTGTTTGACACCTTACCCTTTTTTTAGTTATTCAAGAATTCATT-A
	Mmog06_12_01	CTCCCTAAAAAAGTCTGTTTGACACCTTACCCTTTTTTTAGTTATTCAAGAATTCATT-A
	Mmom05_12_01	CTCCCTAAAAAAGTCTGTTTGACACCTTACCCTTTTTTTAGTTATTCAAGAATTCATT-A
	Mmosf01_15_01	CTCCCTAAAAAAGTCTGTTTGACACCTTACCCTTTTTTTAGTTATTCAAGAATTCATT-A
	Mmosf02_15_01	CTCCCTAAAAAAGTCTGTTTGACACCTTACCCTTTTTTTAGTTATTCAAGAATTCATT-A
	Rmorg01_13_01	CTCCCTAAAAAAGTCTGTTTGACACCTTACCCTTTTTTTAGTTATTCAAGAATTCATT-A
	Rmorg01_14_01	CTCCCTAAAAAAGTCTGTTTGACACCTTACCCTTTTTTTAGTTATTCAAGAATTCATT-A
	Rmorg02_14_01	CTCCCTAAAAAAGTCTGTTTGACACCTTACCCTTTTTTTAGTTATTCAAGAATTCATT-A
	Rmorm01_14_01	CTCCCTAAAAAAGTCTGTTTGACACCTTACCCTTTTTTTAGTTATTCAAGAATTCATT-A
	Mfo01_14_01	CTCCCTAAAAAAGTCTGTTTGACACCTTACCCTTTTGTTAGTTATTCAAGAATTCATT-A
	Mfo02_13_01	CTCCCTAAAAAAGTCTGTTTGACACCTTACCCTTTTGTTAGTTATTCAAGAATTCATT-A
	Msi_EF601906	????????????????????????????????????????????????????????????

	B_rapa	TCTTTTTTCATTCATCCGACACTTTTACAAACTCGAATTTCTTTTCTTATTATATACAAG
	R_sativus	TCTTTTTTCATTCATCCGACACTTTTACAAACTCGAATTTCTTTTCTTATTATAGACAAG
	Erupinn01_15_01	TCTTTTTTCATTCATCCGAAACTTTTACAAACTAGAATTTCTTTTCTTATTATATACAAG
	Erupinn02_15_01	????????????????????????????????????????????????????????????
	Eruves01_15_01	TCTTTTTTCATTCATCCGAAACTTTTACAAACTAGAATTTCTTTTCTTATTATATACAAG
	Mfy01_15_01	TCTTTTTTCATTCATCCGAAACTTTTCCAAACTAGAATTTCTTTTCTTATTATATACAAG
	Mfy02_15_01	TCTTTTTTCATTCATCCGAAACTTTTACAAACTAGAATTTCTTTTCTTATTATATACAAG
	Mar01_14_01	TCTTTTTTCATTCATCCGACACTTTTACAAACTAGAATTTCTTTTCTTATTATATACAAG
	Mar33_05_01	TCTTTTTTCATTCATCCGACACTTTTACAAACTAGAATTTCTTTTCTTATTATATACAAG
	Mar35_13_01	TCTTTTTTCATTCATCCGACACTTTTACAAACTAGAATTTCTTTTCTTATTATATACAAG
	Mar38_05_01	TCTTTTTTCATTCATCCGACACTTTTACAAACTAGAATTTCTTTTCTTATTATATACAAG
	Mar42_05_03	TCTTTTTTCATTCATCCGACACTTTTACAAACTAGAATTTCTTTTCTTATTATATACAAG
	Msu01_14_01	TCTTTTTTCATTCATCCGACACTTTTACAAACTAGAATTTCTTTTCTTATTATATACAAG
	Mspi01_14_01	TCTTTTTTCATTCATCCGACACTTTTACAAACTAGAATTTCTTTTCTTATTATATACAAG
	Mni03_14_01	TCTTTTTTCATTCATCCGACACTTTTACAAACTAGAATTTCTTTTCTTATTATATACAAG
	Mmob01_14_01	TCTTTTTTCATTCATCCGACACTTTTACAAACTAGAATTTCTTTTCTTATTATATACAAG
	Mmog06_12_01	TCTTTTTTCATTCATCCGACACTTTTACAAACTAGAATTTCTTTTCTTATTATATACAAG
	Mmom05_12_01	TCTTTTTTCATTCATCCGACACTTTTACAAACTAGAATTTCTTTTCTTATTATATACAAG
	Mmosf01_15_01	TCTTTTTTCATTCATCCGACACTTTTACAAACTAGAATTTCTTTTCTTATTATATACAAG
	Mmosf02_15_01	TCTTTTTTCATTCATCCGACACTTTTACAAACTAGAATTTCTTTTCTTATTATATACAAG
	Rmorg01_13_01	TCTTTTTTCATTCATCCGACACTTTTACAAACTAGAATTTCTTTTCTTATTATATACAAG
	Rmorg01_14_01	TCTTTTTTCATTCATCCGACACTTTTACAAACTAGAATTTCTTTTCTTATTATATACAAG
	Rmorg02_14_01	TCTTTTTTCAGTCATCCGACACTTTTCCAAACTAGAATTTCTTTTCTTATTATATACAAG
	Rmorm01_14_01	TCTTTTTTCAGTCATCCGACACTTTTCCAAACTAGAATTTCTTTTCTTATTATATACAAG
	Mfo01_14_01	GCTTTTTTCATTCATCCGACACTTTTACAAACTAGAATTTATTTTCTTATTATATACAAG
	Mfo02_13_01	GCTTTTTTCATTCATCCGACACTTTTACAAACTAGAATTTATTTTCTTATTATATACAAG
	Msi_EF601906	????????????????????????????????????????????????????????????

	B_rapa	TCTTGTGGGATATATCATACATATACAAATGAGAAAGAACTATCGATTTGAATTATTTCG
	R_sativus	TCTTGTGGGATATATCATACATATACAAATGAGAAAGAAATATCGATTTGAATTATTTCG
	Erupinn01_15_01	TCTTGTGGGATATATCATACACATACAAATGAGAAAGAAATATCGATTTGAATTATTTAG
	Erupinn02_15_01	????????????????????????????????????????????????????????????
	Eruves01_15_01	TCTTGTGGGATATATCATACACATACAAATGAGAAAGAAATATCGATTTGAATTATTTAG
	Mfy01_15_01	TCTTGTGGGATATATCATACACATACAAATGAGAAAGAAATATCGATTTGAATTATTTAG
	Mfy02_15_01	TCTTGTGGGATATATCATACACATACAAATGAGAAAGAAATATCGATTTGAATTATTTAG
	Mar01_14_01	TCTTGTGGGATCTATCATACACATACAAATGAGAAAGAAATATCGATTTGAATTATTTAG
	Mar33_05_01	TCTTGTGGGATCTATCATACACATACAAATGAGAAAGAAATATCGATTTGAATTATTTAG
	Mar35_13_01	TCTTGTGGGATCTATCATACACATACAAATGAGAAAGAAATATCGATTTGAATTATTTAG
	Mar38_05_01	TCTTGTGGGATCTATCATACACATACAAATGAGAAAGAAATATCGATTTGAATTATTTAG
	Mar42_05_03	TCTTGTGAGATCTATCATACACATACAAATGAGAAAGAAATATCGATTTGAATTATTTAG
	Msu01_14_01	TCTTGTGGGATATATCATACACATACAAATGAGAAAGAAATATCGATTTGAATTAGTTAG
	Mspi01_14_01	TCTTGTGGGATATATCATACACATACAAATGAGAAAGAAATATCGATTTGAATTATTTAG
	Mni03_14_01	TCTTGTGGGATATATCATACACATACAAATGAGAAAGAAATATCGATTTGAATTATTTAG
	Mmob01_14_01	TCTTGTGGGATATATCATACACATACAAATGAGAAAGAAATATCGATTTGAATTATTTAG
	Mmog06_12_01	TCTTGTGGGATATATCATACACATACAAATGAGAAAGAAATATCGATTTGAATTATTTAG
	Mmom05_12_01	TCTTGTGGGATATATCATACACATACAAATGAGAAAGAAATATCGATTTGAATTATTTAG
	Mmosf01_15_01	TCTTGTGGGATATATCATACACATACAAATGAGAAAGAAATATCGATTTGAATTATTTAG
	Mmosf02_15_01	TCTTGTGGGATATATCATACACATACAAATGAGAAAGAAATATCGATTTGAATTATTTAG
	Rmorg01_13_01	TCTTGTGGGATATATCATACACATACAAATGAGAAAGAAATATCGATTTGAATTATTTAG
	Rmorg01_14_01	TCTTGTGGGATATATCATACACATACAAATGAGAAAGAAATATCGATTTGAATTATTTAG
	Rmorg02_14_01	TCTTGTGGGATATATCATACACATACAAATGAGAAAGAAATATCGATTTGAATTATTTAG
	Rmorm01_14_01	TCTTGTGGGATATATCATACACATACAAATGAGAAAGAAATATCGATTTGAATTATTTAG
	Mfo01_14_01	TCTTGTGGGATATATCATACACATACAAATGAGAAAGAAATATCGATTTGAATTATTTAG
	Mfo02_13_01	TCTTGTGGGATATATCATACACATACAAATGAGAAAGAAATATCGATTTGAATTATTTAG
	Msi_EF601906	????????????????????????????????????????????????????????????

	B_rapa	AATCTAAATAATTTTTCATTCTAAAACTTAGAAAGTCTTCTTTTCGAAGATCCAATAAAT
	R_sativus	AATCTAAATCATTTTTCATTCTAAAACTTAGAAAGTCTTCTTTTCGAAGATCCAATGAAT
	Erupinn01_15_01	AATCTATATCATTTTTCATTCTAAAACTTAGAAAGTCTTCTTTTCGAAGATCCAAGAAAT
	Erupinn02_15_01	????????????????????????????????????????????????????????????
	Eruves01_15_01	AATCTATATCATTTTTCATTCTAAAACTTAGAAAGTCTTCTTTTCGAAGATCCAAGAAAT
	Mfy01_15_01	AATCTATATCATTTTTCATTCTAAAACTTAGAAAGTCTTCTTTTCGAAGATCCAAGAAAT
	Mfy02_15_01	AATCTATATCATTTTTCATTCTAAAACTTAGAAAGTCTTCTTTTCGAAGATCCAAGAAAT
	Mar01_14_01	AATCTATATCATTTTTCATTCTAAAACTTATAAAGTCTTCTTTTCGAAGATCCAATAAAT
	Mar33_05_01	AATCTATATCATTTTTCATTCTAAAACTTATAAAGTCTTCTTTTCGAAGATCCAATAAAT
	Mar35_13_01	AATCTATATCATTTTTCATTCTAAAACTTATAAAGTCTTCTTTTCGAAGATCCAATAAAT
	Mar38_05_01	AATCTATATCATTTTTCATTCTAAAACTTATAAAGTCTTCTTTTCGAAGATCCAATAAAT
	Mar42_05_03	AATCTATATCATTTTTCATTCTAAAACTTAGAAAGTCTTCTTTTCGAAGATCCAATAAAT
	Msu01_14_01	AATCTATATCATTTTTCATTCTAAAACTTAGAAAGTCTTCTTTTCGAAGATCCAAGAAAT
	Mspi01_14_01	AATCTATATCATTTTTCATTCTAAAACTTAGAAAGTCTTCTTTTCGAAGATCCAAGAAAT
	Mni03_14_01	AATCTATATCATTTTTCATTCTAAAACTTAGAAAGTCTTCTTTTCGAAGATCCAAGAAAT
	Mmob01_14_01	AATCTATATCATTTTTCATTCTAAAACTTAGAAAGTCTTCTTTTCGAAGATCCAAGAAAT
	Mmog06_12_01	AATCTATATCATTTTGCATTCTAAAACTTAGAAAGTCTTCTTTTCGAAGATCCAAGAAAT
	Mmom05_12_01	AATCTATATCATTTTGCATTCTAAAACTTAGAAAGTCTTCTTTTCGAAGATCCAAGAAAT
	Mmosf01_15_01	AATCTCTATCATTTTTCATTCTAAAACTTAGAAAGTCTTCTTTTCGAAGATCCAAGAAAT
	Mmosf02_15_01	AATCTATATCATTTTTCATTCTAAAACTTAGAAAGTCTTCTTTTCGAAGATCCAAGAAAT
	Rmorg01_13_01	AATCTATATCATTTTTCATTCTAAAACTTAGAAAGTCTTCTTTGCGAAGATCCAAGAAAT
	Rmorg01_14_01	AATCTATATCATTTTTCATTCTAAAACTTAGAAAGTCTTCTTTGCGAAGATCCAAGAAAT
	Rmorg02_14_01	AATCTATATCATTTTTCATTCTAAAACTTAGAAAGTCTTCTTGTCGAAGATCCAAGAAAT
	Rmorm01_14_01	AATCTATATCATTTTTCATTCTAAAACTTAGAAAGTCTTCTTTTCGAAGATCCAAGAAAT
	Mfo01_14_01	AATCTATATCATTTTTCATTCTAAAACTTAGAAAGTCTTCTTTTCGAAGATCCAAGAAAT
	Mfo02_13_01	AATCTATATCATTTTTCATTCTAAAACTTAGAAAGTCTTCTTTTCGAAGATCCAAGAAAT
	Msi_EF601906	????????????????????????????????????????????????????????????

	B_rapa	TCCCGGTTAATTGACATAGACCTAAGTCATCTCATAAAATGAGAATGATACTTCGGTAAT
	R_sativus	TCCCGGTTAATTGACATAGACCTAAGTCATCTCATAAAATGAGAATGATACTTCGGTAAT
	Erupinn01_15_01	TCCCGGTTAATTGACATAGACCTAAGTCATCTCATAAAATGAGAATGATACTTCGGTAAT
	Erupinn02_15_01	????????????????????????????????????????????????????????????
	Eruves01_15_01	TCCCGGTTAATTGACATAGACCTAAGTCATCTCATAAAATGAGAATGATACTTCGGTAAT
	Mfy01_15_01	TCCCGGTTAATTGACATAGACCTAAGTCATCTCATAAAATGAGAATGATACTTCGGTAAT
	Mfy02_15_01	TCCCGGTTAATTGACATAGACCTAAGTCATCTCATAAAATGAGAATGATACTTCGGTAAT
	Mar01_14_01	TCCCGGTTAATTGACATAGACCTAAGTCATCTCATAAAATGAGAATGATACTTCGGTAAT
	Mar33_05_01	TCCCGGTTAATTGACATAGACCTAAGTCATCTCATAAAATGAGAATGATACTTCGGTAAT
	Mar35_13_01	TCCCGGTTAATTGACATAGACCTAAGTCATCTCATAAAATGAGAATGATACTTCGGTAAT
	Mar38_05_01	TCCCGGTTAATTGACATAGACCTAAGTCATCTCATAAAATGAGAATGATACTTCGGTAAT
	Mar42_05_03	TCCCGGTTAATTGACATAGACCTAAGTCATCTCATAAAATGAGAATGATACTTCGGTAAT
	Msu01_14_01	TCCCGGTTAATTGACATAGACCTAAGTCATCTCATAAAATGAGAATGATACTTCGGTAAT
	Mspi01_14_01	TCCCGGTTAATTGACATAGACCTAAGTCATCTCATAAAATGAGAATGATACTTCGGTAAT
	Mni03_14_01	TCCCGGTTAATTGACATAGACCTAAGTCATCTCATAAAATGAGAATGATACTTCGGTAAT
	Mmob01_14_01	TCCCGGTTAATTGACATAGACCTAAGTCATCTCATAAAATGAGAATGATACTTCGGTAAT
	Mmog06_12_01	TCCCGGTTAATTGACATAGACCTAAGTCATCTCATAAAATGAGAATGATACTTCGGTAAT
	Mmom05_12_01	TCCCGGTTAATTGACATAGACCTAAGTCATCTCATAAAATGAGAATGATACTTCGGTAAT
	Mmosf01_15_01	TCCCGGTTAATTGACATAGACCTAAGTCATCTCATAAAATGAGAATGATACTTCGGTAAT
	Mmosf02_15_01	TCCCGGTTAATTGACATAGACCTAAGTCATCTCATAAAATGAGAATGATACTTCGGTAAT
	Rmorg01_13_01	TCCCGGTTAATTGACATAGACCTAAGTCATCTCATAAAATGAGAATGATACTTCGGTAAT
	Rmorg01_14_01	TCCCGGTTAATTGACATAGACCTAAGTCATCTCATAAAATGAGAATGATACTTCGGTAAT
	Rmorg02_14_01	TCCCGGTTAATTGACATAGACCTAAGTCATCTCATAAAATGAGAATGATACTTCGGTAAT
	Rmorm01_14_01	TCCCGGTTAATTGACATAGACCTAAGTCATCTCATAAAATGAGAATGATACTTCGGTAAT
	Mfo01_14_01	TCCCGGTTAATTGACATAGACCTAAGTCATCTCATAAAATGAGAACGATACTTCGGTAAT
	Mfo02_13_01	TCCCGGTTAATTGACATAGACCTAAGTCATCTCATAAAATGAGAACGATACTTCGGTAAT
	Msi_EF601906	????????????????????????????????????????????????????????????

	B_rapa	GGCCGGGATAGCTCAGTTGGTAGAGCAGAGGACTG
	R_sativus	GGCCGGGATAGCTCAGTTGGTAGAGCAGAGGACTG
	Erupinn01_15_01	GGCCGGGATAGCTCAGTTGGTAGAGCAGAGGACTG
	Erupinn02_15_01	???????????????????????????????????
	Eruves01_15_01	GGCCGGGATAGCTCAGTTGGTAGAGCAGAGGACTG
	Mfy01_15_01	GGCCGGGATAGCTCAGTTGGTAGAGCAGAGGACTG
	Mfy02_15_01	GGCCGGGATAGCTCAGTTGGTAGAGCAGAGGACTG
	Mar01_14_01	GGCCGGGATAGCTCAGTTGGTAGAGCAGAGGACTG
	Mar33_05_01	GGCCGGGATAGCTCAGTTGGTAGAGCAGAGGACTG
	Mar35_13_01	GGCCGGGATAGCTCAGTTGGTAGAGCAGAGGACTG
	Mar38_05_01	GGCCGGGATAGCTCAGTTGGTAGAGCAGAGGACTG
	Mar42_05_03	GGCCGGGATAGCTCAGTTGGTAGAGCAGAGGACTG
	Msu01_14_01	GGCCGGGATAGCTCAGTTGGTAGAGCAGAGGACTG
	Mspi01_14_01	GGCCGGGATAGCTCAGTTGGTAGAGCAGAGGACTG
	Mni03_14_01	GGCCGGGATAGCTCAGTTGGTAGAGCAGAGGACTG
	Mmob01_14_01	GGCCGGGATAGCTCAGTTGGTAGAGCAGAGGACTG
	Mmog06_12_01	GGCCGGGATAGCTCAGTTGGTAGAGCAGAGGACTG
	Mmom05_12_01	GGCCGGGATAGCTCAGTTGGTAGAGCAGAGGACTG
	Mmosf01_15_01	GGCCGGGATAGCTCAGTTGGTAGAGCAGAGGACTG
	Mmosf02_15_01	GGCCGGGATAGCTCAGTTGGTAGAGCAGAGGACTG
	Rmorg01_13_01	GGCCGGGATAGCTCAGTTGGTAGAGCAGAGGACTG
	Rmorg01_14_01	GGCCGGGATAGCTCAGTTGGTAGAGCAGAGGACTG
	Rmorg02_14_01	GGCCGGGATAGCTCAGTTGGTAGAGCAGAGGACTG
	Rmorm01_14_01	GGCCGGGATAGCTCAGTTGGTAGAGCAGAGGACTG
	Mfo01_14_01	GGCCGGGATAGCTCAGTTGGTAGAGCAGAGGACTG
	Mfo02_13_01	GGCCGGGATAGCTCAGTTGGTAGAGCAGAGGACTG
	Msi_EF601906	???????????????????????????????????

;
end;


begin assumptions;

	Charset ITS1 = 1-274;
	Charset ITS2 = 275-468;
	Charset NDHF = 469-2472;
	Charset TabACDF = 2473-4055;
	outgroup = B_rapa;
	
End;
