# Supplementary material for: Molecular phylogeny and evolutionary history of Moricandia DC (Brassicaceae)
Source: PeerJ. 2017 Oct 27;5:e3964. doi: 10.7717/peerj.3964 (PMC5661452; doi:10.7717/peerj.3964)
Supplement: Supplemental Information 3 — Sequence alignment (nexus format) for the ITS regions of the GenBank-ITS set. [file peerj-05-3964-s003.nex]

#NEXUS
begin taxa;
	dimensions ntax=59;
	taxlabels
	AY254536_Eruca_sativa
	DQ249821_Eruca_sativa
	AY722458_Eruca_pinnatifida_SW43
	AY722459_Eruca_vesicaria_SW78
	AY722472_Moricandia_arvensis_SW15
	AY722473_Moricandia_moricandioides_SW80
	AY722474_Moricandia_nitens_SW44
	AY722475_Moricandia_suffruticosa_SW45
	AY722483_Rytidocarpus_moricandioides_SW14
	DQ249832_Moricandia_arvensis
	EF601897_Moricandia_arvensis_UPM_GERM_9304
	EF601898_Moricandia_arvensis_UPM_GERM_0863
	EF601899_Moricandia_arvensis_UPM_GERM_6665
	EF601900_Moricandia_arvensis_var_robusta_UPM_GERM_3660
	EF601901_Moricandia_arvensis_var_garamantum_UPM_GERM_3670
	EF601902_Moricandia_foetida_UPM_GERM_4073
	EF601903_Moricandia_foleyi_UPM_GERM_5549
	EF601904_Moricandia_moricandioides_UPM_GERM_9414
	EF601905_Moricandia_nitens_UPM_GERM_2129
	EF601906_Moricandia_sinaica_UPM_GERM_3748
	EF601907_Moricandia_spinosa_UPM_GERM_1845
	EF601908_Moricandia_suffruticosa_UPM_GERM_9274
	EF601910_Rytidocarpus_moricandioides_UPM_GERM_0708
	Erupinn01_15_01
	Erupinn02_15_01
	Eruves01_15_01
	KF849875_Moricandia_moricandioides
	Mar01_14_01
	Mar33_05_01
	Mar35_13_01
	Mar37_05_05
	Mar38_05_01
	Mar42_05_03
	Msu01_14_01
	Msu01_14_03
	Mfo01_14_01
	Mfo02_13_01
	Mfy01_15_01
	Mfy01_15_02
	Mfy02_15_01
	Mmob01_12_01
	Mmob01_14_01
	Mmog06_12_01
	Mmom05_05_10
	Mmom05_12_01
	Mmosf01_15_01
	Mmosf02_15_01
	Mspi01_14_01
	Mni03_14_01
	Mni03_14_05
	Rmorg01_13_00
	Rmorg01_13_01
	Rmorg01_13_02
	Rmorg01_14_01
	Rmorg02_14_01
	Rmorg03_15_01
	Rmorm01_14_01
	B_rapa
	R_sativus
;
end;
begin characters;
	dimensions nchar=472;
	format datatype=dna missing=? gap=-;
	matrix
	AY254536_Eruca_sativa	TCGTACCCTGGAAACAGAACGACCCGAGAACGATGAAACATCACTCTCGGTGGGCCGG--TCTCTTAGTTGATTCCGTGCCTGCCGATTCCGTGGTTGTGCGTTCCGTCCCCGGCCAAG----ATTTTT-GTCTTGGTTGGTTCG-TGCGCA-TAGCTTCCGGATTTCACCAAACCCCGGCACGAAAAGTGTCAAGGAACATGCAATTAAACAGC-CTGCGTTTGCCAACCCGGAGACGGTGTTTGTGCAGAAGTTGTGCTGC-AATTTAAAGTCTATCGTCGTCCCCCC-ATCCTCTCGAGG--ATAAGGGACGGAAGCTGGTCT---CCCGTGTGTTACCGCACGCGGTTGGCCAAAATCCGAGCAAAGGACGCCTGGAGTGTCTCGACATGCGGTG…
	DQ249821_Eruca_sativa	TCGTACCCTGGAAACAGAACGACCCGAGAACGATGAAACATCACTCTCGGTGGGCCGG--TCTCTTAGTTGATTCCGTGCCTGCCGATTCCGTGGTTRTGCGTTYCGTCCCCGGYCAAG----ATTTTT-GTCTTGGTTGGTTCG-TGCGCA-TAGCTTCCGGATTTCACCAAACCCCGGCACGAAAAGTGTCAAGGAACATGCAATTAAA-AGC-CTGCGTTYGCCAACCCGGAGACGGTGTTTGTGCGGAAGTTGTGCTGC-AATTTAAAGTCTATCGTCGTCCCCCCTATCCTCTCGAGG--ATAAGGGACGGAAGCTGGTCT---CCCGTGTGTTACCGCACGCGGTTGGCCAAAATCCGAGCAAAGGACGCCTGGAGTGTCTCGACATGCGGTG…
	AY722458_Eruca_pinnatifida_SW43	NNNNNNNNNNNNNNNNNNNNNNNNNNNNNNNNNNNNNNNNNNACTCTCGGTGGGCCGG--TCTCTTAGTTGATTCTGTGCCTGCCGATTCCGTGGTTATGCGTTCCGTCCCCAGCCAAG----ATTTTT-GTCTTTGTTGGATCG-TGCGCA-TAGCTTCCGGATATCACCAAACCCCGGCACGAAAAGTGTCAAGGAACATGCAACTAAACAGCACAGCTTTCGCCAACTCGGAGACGGTGTGTGTGCGAAAGCTGTGCTGC-AATTTAAAGTCTATCGTCGTCCCCCC-ATCCTCTCGAGG--ATAAGGGACGGAAGCTGGTCT---CCCGTGTGTTACCGCACGC-GTTGGCCAAAATCTGAGCAAAGGACGCCTGGAGTGTCTTGACATGCGGTG…
	AY722459_Eruca_vesicaria_SW78	NNNNNNNNNNNNNNNNNNNNNNNNNNNNNNNNNNNNNNNNNNACTCTCGGTGGGCCGG--TCTCTTAGTTGATTCCGTGCCTGCCGATTCCGTGGTTATGTGTT-CGTCCCCGGTCAAG----ATTTTT-GTCTTGGTTGGTTCG-TGCGCA-TAGCTTCCGGATTTCACCAAACCCCGGCACGAAAAGTGTCAAGGAACATGCAATTAAACAGC-CTGCGTTCGCCAACCCGGAGACGGTGTTTGTGCGGAAGTTGTGCTGC-AATTTAAAGTCTATCGTCGTCCCCCC-ATCCTCTCGAGG--ATAAGGGACGGAAGCTGGTCT---CCCGTGTGTTACCGCACGCGGTTGGCCAAAATCCGAGCAAAGGACGCCTGGAGTGTCTCGACATGCGGTG…
	AY722472_Moricandia_arvensis_SW15	NNNNNNNNNNNNNNNNNNNNNNNNNNNNNNNNNNNNNNNNNNACTCCTCGC-GGCCGG--TCTCTTAGCTGATTTCGTGCCTGCCGATCCGGTGGTTATGCGGTCTGTCCTCGGCCGAG----ACTTTTGGTCTCGGTTGGGTCGTTGCGCA-TAGCTTCCGGGTATCACCAAACCCCGGCACGAAAAGTGTCAAGGAACATGCAACTAAGCAGC-CTGCGTTCGCCAACCCGGAGACGGTGTTTGCGCGGAAGTTGTGCTGC-GGTAGAAAGTCTACCGTCGTCCCCCC-ATCCTCTCGAGG--AAAAGGGACGGAAGCTGGTCT---CCCGTGTGTTACCGCACGCGGTT-GCCAAAATCCGAGCGAAGGACGTCAGGAGCGGCTCGACATGCGGTG…
	AY722473_Moricandia_moricandioides_SW80	NNNNNNNNNNNNNNNNNNNNNNNNNNNNNNNNNNNNNNNNNNACTCTCGGTGGGCCGG--TTTCTTAGCTGAACCCGTGCCTGCCGATTCCGTGGTTATGCGTTTCGTCCCCGGCCAAG----GCTTTT-GTCTCGGCAGGGTCGTTGTGCA-TAGCTTCCGGACATCACCAAACCACGGCACGAAAAGTGTCAAGGAACATGCAACTAAGCAGC-CTGCGTTCGCCAACCCGGAGACGGTGTTTGCGCGGAAGCTGTGCTGC-AATAGAAAGTCTATCGTCGTCCCCCC-ATCCTCTCGAGG--AAAAGGGACGGAAGCTGGTCT---CCCGTGTGTTACCGCACGCGGTTGGCCAAAATCCGAGCGAAGGACGCCAGGAGCGTCTCGACATGCGGTG…
	AY722474_Moricandia_nitens_SW44	NNNNNNNNNNNNNNNNNNNNNNNNNNNNNNNNNNNNNNNNNNACTCTCGGCGGGCCGG--TCTCTTAGCTGATTCCGTGCCCGCCGATCCCGTGGTTATGCGTTTCGTCCCCGGCCG-------------GTCTCGGTTGGGTCGTTGCGCA-TAGCTTCCGGGAATCACCAAACCCCGGCACGAAAAGTGTCAAGGAACATGCAACTAAGCAGC-CTGCATTCGCCAACCCGGAGACGGTGTTTGCGCGGAAGCTGTGCTGC-GGTAGAAAGTCTACCGTCGTCCCCCC-ATCCTCCCGAGG--AAAAGGGACGGAAGCTGGTCT---CCCGTGTGTTACCGCACGC-GTTGGCCAAAATCCGAGCGAAGGACGTCAGGAGCGTCTCGACATGCGGTG…
	AY722475_Moricandia_suffruticosa_SW45	NNNNNNNNNNNNNNNNNNNNNNNNNNNNNNNNNNNNNNNNNNACTCTCGGCGGGCCGG--TCTCTTAGCTGATTTCGTGCCTGCCGATCCCGTGGTTATGCGGTCTGTCCTCGGCCGAG----ACTTTTGGTCTCGGTTGGGTCGTTGCGCA-TAGCTTCCGGGTATCACCAAACCCCGGCACGAAAAGTGTCAAGGAACATGCAACTAAGCAGC-CTGCGTTCGGCAACCCGGAGACGGTGTTTGCGCGGAAGTTGTGCTGC-GGTAGAAAGTCTACCGTCGTCCCCCC-ATCCTCTCGAGG--AAAAGGGACGGAAGCTGGTCT---CCCGTGTGTTACCGCACGC-GTTGGCCAAAATCCGAGCGAAGGACGTCAGGAGCGTCTCGACATGCGGTG…
	AY722483_Rytidocarpus_moricandioides_SW14	NNNNNNNNNNNNNNNNNNNNNNNNNNNNNNNNNNNNNNNNNNACTCACGGTGGGCCGG--TTTCTTAGCTGATTCCGTGCCTGCCGATTCCGTGGTTATGCGTTTCGTCCCTGGCC-AG----ACTTTT-GTCTCGGTTTGGTCGTTGCGCATTAGCTTCCGGATATCACCAAACCCCGGCACGAAAAGTGTCAAGGAACATGCAACGAAGCAGC-CTGCGTTCGCCAGCCCGGAGACGGTGTTTGCGCGGAAGCAGTGCTGC-AATGGAAAGTCTATCGTCGTCCCCCC-ATCCTCTCGAGG--AAAAGGGACGGAAGCTGGTCT---CCCGTGTGTTACCGCACGCGGTTGGCCAAAATCCGAGCAAAGGACGTCAGGAGCGTCTCGACATGCGGTG…
	DQ249832_Moricandia_arvensis	TCGTAGCCTGGAAACAGAACAACCCGAGAACGATGAAACATCACTCTCGGCGGGCCGG--TGTCTTAGCTGATTTCGTGCCTGCCGATCCCGTGGTTATGCGGTCTGTCCTCGGCCGAG----ACTTTTGGTCTCGGTTGGGTCGTTGCGCA-TAGCTTCCGGGTATCACCAAACCCCGGCACGAAAAGTGTCAAGGAACATGCAACTAAGCAGC-CTGCGTTCGCCAACCCGGAGACGGTGTTTGCGCGGAAGTTGTGCTGC-GGTAGAAAGTCTACCGTCGTCCCCCC-ATCCTCTCGAGG--AAAAGGGACGGAAGCTGGTCT---CCCGTGTGTTACCGCACGCGGTTGGCCAAAATCCGAGCGAAGGACGTCAGGAGCGTCTCGACATGCGGTG…
	EF601897_Moricandia_arvensis_UPM_GERM_9304	TCGTAGCCTGGAAACAGAACAACCCGAGAACGATGAAACATCACTCTCGGCGGGCCGG--TGTCTTAGCTGATTTCGTGCCTGCCGATCCCGTGGTTATGCGGTCTGTCCTCGGCCGAG----ACTTTTGGTCTCGGTTGGGTCGTTGCGCA-TAGCTTCCGGGTATCACCAAACCCCGGCACGAAAAGTGTCAAGGAACATGCAACTAAGCAGC-CTGCGTTCGCCAACCCGGAGACGGTGTTTGCGCGGAAGTTGTGCTGC-GGTAGAAAGTCTACCGTCGTCCCCCC-ATCCTCTCGAGG--AAAAGGGACGGAAGCTGGTCT---CCCGTGTGTTACCGCACGCGGTTGGCCAAAATCCGAGCGAAGGACGTCAGGAGCGTCTCGACATGCGGTG…
	EF601898_Moricandia_arvensis_UPM_GERM_0863	TCGTAGCCTGGAAACAGAACAACCCGAGAACGATGAAACATCACTCTCGGCGGGCCGG--TSTCTTAGCTGATTTCGTGCCTGCCGATCCCGTGGTTATGCGGTCTGTCCTCGGCCGAG----ACTTTTGGTCTCGGTTGGGTCGTTGCGCA-TAGCTTCCGGGTATCACCAAACCCCGGCACGAAAAGTGTCAAGGAACATGCAACTAAGCAGC-CTGCGTTCGCCAACCCGGAGACGGTGTTTGCGCGGAAGTTGTGCTGC-GGTAGAAAGTCTACCGTCGTCCCCCC-ATCCTCTCGAGG--AAAAGGGACGGAAGCTGGTCT---CCCGTGTGTTACCGCACGCGGTTGGCCAAAATCCGAGCGAAGGACGTCAGGAGCGTCTCGACATGCGGTG…
	EF601899_Moricandia_arvensis_UPM_GERM_6665	TCGTAGCCTGGAAACAGAACAACCCGAGAACGATGAAACATCACTCTCGGCGGGCCGG--TCTCTTAGCTGATTTCGTGCCTGCCGATCCCGTGGTTATGCGGTCTGTCCTCGGCCGAG----ACTTTTGGTCTCGGTTGGGTCGTTGCGCA-TAGCTTCCGGGTATCACCAAACCCCGGCACGAAAAGTGTCAAGGAACATGCAACTAAGCAGC-CTGCGTTCGCCAACCCGGAGACGGTGTTTGCGCGGAAGTTGTGCTGC-GGTAGAAAGTCTACCGTCGTCCCCCC-ATCCTCTCGAGG--AAAAGGGACGGAAGCTGGTCT---CCCGTGTGTTACCGCACGCGGTTGGCCAAAATCCGAGCGAAGGACGTCAGGAGCGTCTCGACATGCGGTG…
	EF601900_Moricandia_arvensis_var_robusta_UPM_GERM_3660	TCGTAGCCTGGAAACAGAACAACCCGAGAACGATGAAACATCACTCTCGGCGGGCCGG--TCTCTTAGCTGATTTCGTGCCTGCCGATCCCGTGGTTATGCGGTCTGTCCTCGGCCGAG----ACTTTTGGTCTCGGTTGGGTCGTTGCGCA-TAGCTTCCGGGTATCACCAAACCCCGGCACGAAAAGTGTCAAGGAACATGCAACTAAGCAGC-CTGCGTTCGCCAACCCGGAGACGGTGTTTGCGCGGAAGTTGTGCTGC-GGTAGAAAGTCTACCGTCGTCCCCCC-ATCCTCTCGAGG--AAAAGGGACGGAAGCTGGTCT---CCCGTGTGTTACCGCACGCGGTTGGCCAAAATCCGAGCGAAGGACGTCAGGAGCGTCTCGACATGCGGTG…
	EF601901_Moricandia_arvensis_var_garamantum_UPM_GERM_3670	TCGTAGCCTGGAAACAGAACAACCCGAGAACGATGAAACATCACTCTCGGCGGGCCGG--TTTCTTAGCTGATTCCGTGCCTGCCGATTCCGTGGTTATGCGTTCCGTCCC--GGCAAAGACTACTTTG-GTCTCGGTTGGGCCGTTGCGCA-TAGCTTCCGGATATCACCAAACCACGGCACGAAAAGTGTCAAGGAACATGCAACTAAGCTGC-CTGCGTTCGCCAACCCGGAGACGGTGTTTGCGCGGAAGCTGTGCTGCGAATAGAAAGTCTATCGTCGTCCCCCC-ATCCTCTCGAGG--AAAAGGGACGGAAGCTGGTCT---CCCGTGTGTTACCGCACGCGGTTGGCCAAAATCCGAGCGAAGGACGTCAGGAGCGTCTCGACATGCGGTG…
	EF601902_Moricandia_foetida_UPM_GERM_4073	TCGTAGCCTGGAAACAGAACAACCCGAGAACGATGAAACATCACTCTCGGTGGGCCGG--TTTCTTAGCTGA-TCTGTGCCTGCCGATTCCGTGGTTATGCGTTTCGTCCCCGGGCCAA----GACTTT-----TGGTTGGGTCGTTGCGCA-TAGCTTCCGGATATCACCAAACCCCGGCACGAAAAGTGTCAAGGAACATGCAACTAAGTAGC-CTGCGTTCACCAACCCGGAGACGGTGTTTGCGTGGAAGCTGTGCTTC-AATAGAAAGTCTATCGTCGTCCCCCC-ATCCTCTCGAGGAAAAAAGGGACGGAAGCTGGTCT---CCCGTGTGTTACCGCACGCGGTTGGCCAAAATCCGAGCGAAGGATGCCAGGAGCGTCTCGACATGCGGTG…
	EF601903_Moricandia_foleyi_UPM_GERM_5549	TCGTACCCTGGAAACAGAACGACCCGAGAACGATGAAACATCACTCTCGGTGGGCCGG--TCTCTTAGTTGATTCCGTGCCTGCCGATTCCGTGGTTATGCGTTCCGTCCTCGRCCCAG----ATTTTT-GTCTTGGTTGGTTCG-TGCGCA-TAGCTTCCGGATTTCACCAAACCCCGGCACGAAAAGTGTCAAGGAACATGCAATTAAACAGC-CTGCATTCGCCAACCCGGAGACGGTGTTTGTGCGGAAGCTGTGCTGC-AATTTAAAGTCTATCGTCGTCCCCCC-ATCCTCTCGAGG--ATAAGGGACGGAAGCTGGTCT---CCCGTGTGTTACCGCACGCGGTTGGCCAAAATCCGAGCAAAGGACGCCTGGAGTGTCTCGACATGCGGTG…
	EF601904_Moricandia_moricandioides_UPM_GERM_9414	TCGTAGCCTGGAAACAGAACAACCCGAGAACGATGAAACATCACTCTCGGTGGGCCGG--TTTCTTAGCTGAATCCGTGCCTGCCGATTCCGTGGTTATGCGTTTCGTCCCCGGCCAAG----GCTTTT-GTCTCGGCAGGGTCGTTGTGCA-TAGCTTCCGGACATCACCAAACCACGGCACGAAAAGTGTCAAGGAACATGCAACTAAGCAGC-CTGCGTTCGCCAACCCGGAGACGGTGTTTGCGCGGAAGCTGTGCTGC-AATAGAAAGTCTATCGTCGTCCCCCC-ATCCTCTCGAGG--AAAAGGGACGGAAGCTGGTCT---CCCGTGTGTTACCGCACGCGGTTGGCCAAAATCCGAGCGAAGGACGCCAGGAGCGTCTCGACATGCGGTG…
	EF601905_Moricandia_nitens_UPM_GERM_2129	TCGTAGCCTGGAAACAGAACAACCCGAGAACGATGAAACATCACTCTCGGCGGGCCGG--TCTCTTAGCTGATTCCGTGCCCGCCGATCCCGTGGTTRTGCGTTTCGTCCCCGGCCG-------------GTCTCGGTTGGGTCGTTGCGCA-TAGCTTCCGGGAATCACCAAACCCCGGCACGAAAAGTGTCAAGGAACATGCAACTAAGCAGC-CTGCATTCGCCAACCYGGAGACGGTGTTTGCGCGGAAGCTGTGCTGC-GGTAGAAAGTCTACCGTCGTCCCCCC-ATCCTCCCGAGG--AAAAGGGACGGAAGCTGGTCT---CCCGTGTGTTACCGCACGCGGTTGGCCAAAATCCGAGCGAAGGACGTCAGGAGCGTCTCGACATGCGGTG…
	EF601906_Moricandia_sinaica_UPM_GERM_3748	TCGTAGCCTGGAAACAGAACAACCCGAGAACGATGAAACATCACTCTCGGCGGGCCGG--TTTCTTAGCTGATTCCGTGCCTGCCGATTCCGTGGTTATGCGTTCCGTCCCCCGGCAAAGACTACTTTG-GTCTCGGTTGGGCCGTTGCGCA-TAGCTTCCGGATATCACCAAACCCCGGCACGAAAAGTGTCAAGGAACATGCAACTAAGCTGC-CTGCGTTCGCCAACCCGGAGACGGTGTTTGCGCGGAAGCTGTGCTGCGAATAGAAAGTCTATCGTCGTCCCCCC-ATCCTCTCGAGG--AAAAGGGACGGAAGCTGGTCT---CCCGTGTGTTACCGCACGCGGTTGGCCAAAATCCGAGCGAAGGACGTCAGGAGCGTCTCGACATGCGGTG…
	EF601907_Moricandia_spinosa_UPM_GERM_1845	TCGTAGCCTGGAAACAGAACAACCCGAGAACGATGAAACATCACTCTCGGCGGGCCGG--TCTCTTAGCTGATTTCGTGCCTGCCGATCCCGTGGTTATGCGGTCTGTCCTCGGCCGAG----ACTTTTGGTCTCGGTTGGGTCGTTGCGCA-TAGCTTCCGGGTATCACCAAACCCCGGCACGAAAAGTGTCAAGGAACATGCAACTAAGCAGC-CTGCGTTCGCCAACCCGGAGACGGTGTTTGCGCGGAAGTTGTGCTGC-GGTAGAAAGTCTACCGTCGTCCCCCC-ATCCTCTCGAGG--AAAAGGGACGGAAGCTGGTCT---CCCGTGTGTTACCGCACGCGGTTGGCCAAAATCCGAGCGAAGGACGTCAGGAGCGTCTCGACATGCGGTG…
	EF601908_Moricandia_suffruticosa_UPM_GERM_9274	TCGTAGCCTGGAAACAGAACAACCCGAGAACGATGAAACATCACTCTCGGCGGGCCGG--TCTCTTAGCTGATTTCGTGCCTGCCGATCCCGTGGTTATGCGGTCTGTCCTCGGCCGAG----ACTTTTGGTCTCGGTTGGGTCGTTGCGCA-TAGCTTCCGGGTATCACCAAACCCCGGCACGAAAAGTGTCAAGGAACATGCAACTAAGCAGC-CTGCGTTCGCCAACCCGGAGACGGTGTTTGYGCGGAAGTTGTGCTGC-GGTAGAAAGTCTACCGTCGTCCCCCC-ATCCTCTCGAGG--AAAAGGGACGGAAGCTGGTCT---CCCGTGTGTTACCGCACGCGGTTGGCCAAAATCYGAGCGAAGGACGTCAGGAGCGTCTCGACATGCGGTG…
	EF601910_Rytidocarpus_moricandioides_UPM_GERM_0708	TCGTAGCCTGGAAACAGAACAACCCGAGAACGATGAAACATCACTCACGGTGGGCCGG--TTTCTTAGCTGATTCCGTGCCTGCCGATTCCGTGGTTATGCGTTTCGTCCCTGGCCAAG----ACTTTT-GTCTCGGTTGGGTCGTTGCGCATTAGCTTCCGGATATCACCAAACCCCGGCACGAAAAGTGTCAAGGAACATGCAACGAAGCAGC-CTGCGTTCGCCAGCCCGGAGACGGTGTTTGCGCGGAAGCAGTGCTGC-AATGGAAAGTCTATCGTCGTCCCCCC-ATCCTCTCGAGG--AAAAGGGACGGAAGCTGGTCT---CCCGTGTGTTACCGCACGCGGTTGGCCAAAATCCGAGCAAAGGACGTCAGGAGCGTCTCGACATGCGGTG…
	Erupinn01_15_01	TCGTACCCTGGAAACAGAACGACCCGAGAACGATGAAACATCACTCTCGGTGGGCCGG--TTTCTTAGTTGATTCCGTGCCTGCCGATTCCGTGGTTATGCGTTCCGTCCCCAGCCAAG----ATTTTT-GTCTTGGTTGGTTCG-TGCGCA-TAGCTTCCGGATTTCACCAAACCCCGGCACGAAAAGTGTCAAGGAACATGCAATTAAACAGC-CTGCGTTCGCCAACCCGGAGACGGTGTTTGTGTGGAAGTTGTGCTGC-AATTTAAAGTCTATCGTCGTCCCCCC-ATCCTCTCGAGG--ATAAGGGACGGAAGCTGGTCT---CCCGTGTGTTACCGCACGCGGTTGGCCAAAATCCGAGCAAAGGACGCCTGGAGTGTCTCGACATGCGGTG…
	Erupinn02_15_01	TCGTACCCTGGAAACAGAACGACCCGAGAACGATGAAACATCACTCTCGGTGGGCCGG--TTTCTTAGTTGATTCCGTGCCTGCCGATTCCGTGGTTATGCGTTCCGTCCCCAGCCAAG----ATTTTT-GTCTTGGTTGGTTCG-TGCGCA-TAGCTTCCGGATTTCACCAAACCCCGGCACGAAAAGTGTCAAGGAACATGCAATTAAACAGC-CTGCGTTCGCCAACCCGGAGACGGTGTTTGTGTGGAAGTTGTGCTGC-AATTTAAAGTCTATCGTCGTCCCCCC-ATCCTCTCGAGG--ATAAGGGACGGAAGCTGGTCT---CCCGTGTGTTACCGCACGCGGTTGGCCAAAATCCGAGCAAAGGACGCCTGGAGTGTCTCGACATGCGGTG…
	Eruves01_15_01	TCGTACCCTGGAAACAGAACGACCCGAGAACGATGAAACATCACTCTCGGTGGGCCGG--TCTCTTAGTTGATTCCGTGCCTGCCGATTCCGTGGTTATGCGTTCCGTCCCCGGCCAAG----ATTTTT-GTCTTGGTTGGTTCG-TGCGCA-TAGCTTCCGGATTTCACCAAACCCCGGCACGAAAAGTGTCAAGGAACATGCAATTAAACAGC-CTGCGTTCGCCAACCCGGAGACGGTGTTTGTGCGGAAGTTGTGCTGC-AATTTAAAGTCTATCGTCGTCCCCCC-ATCCTCTCAAGG--ATAAGGGACGGAAGCTGGTCT---CCCGTGTGTTACCGCACGCGGTTGGCCAAAATCCGAGCAAAGGACGCCTGGAGTGTCTCGACATGCGGTG…
	KF849875_Moricandia_moricandioides	TCGTAGCCTGGAAACAGAACAACCCGAGAACGATGAAACATCACTCTCGGTGGGCCGG--TTTCTTAGCTGAACCCGTGCCTGCCGATTCCGTGGTTATGCGTTTCGTCCCCGGCCAAG----GTTTT--GTCTCGGCAGGGTCG-TGTGCA-TAGCTTCCGGACATCACCAAACCACGGCACGAAAAGTGTCAAGGAACATGCAACTAAGCAGC-CTGCGTTCGCCAACCCGGAGACGGTGTTTGCGCGGAAGCTGTGCTGC-AATAGAAAGTCTATCGTCGTCCCCCC-ATCCTCTCGAGG--AAAAGGGACGGAAGCTGGTCT---CCCGTGTGTTACCGCACGCGGTTGGCCAAAATCCGAGCGAAGGACGCCAGGAGCGTCTCGACATGCGGTG…
	Mar01_14_01	TCGTAGCCTGGAAACAGAACAACCCGAGAACGATGAAACATCACTCTCGGCGGGCCGG--TGTCTTAGCTGATTTCGTGCCTGCCGATCCCGTGGTTATGCGGTCTGTCCTCGGCCGAG----ACTTTTGGTCTCGGTTGGGTCGTTGCGCA-TAGCTTCCGGGTATCACCAAACCCCGGCACGAAAAGTGTCAAGGAACATGCAACTAAGCAGC-CTGCGTTCGCCAACCCGGAGACGGTGTTTGCGCGGAAGTTGTGCTGC-GGTAGAAAGTCTACCGTCGTCCCCCC-ATCCTCTCGAGG--AAAAGGGACGGAAGCTGGTCT---CCCGTGTGTTACCGCACGCGGTTGGCCAAAATCCGAGCGAAGGACGTCAGGAGCGTCTCGACATGCGGTG…
	Mar33_05_01	TCGTAGCCTGGAAACAGAACAACCCGAGAACGATGAAACATCACTCTCGGCGGGCCGG--TGTCTTAGCTGATTTCGTGCCTGCCGATCCCGTGGTTATGCGGTCTGTCCTCGGCCGAG----ACTTTTGGTCTCGGTTGGGTCGTTGCGCA-TAGCTTCCGGGTATCACCAAACCCCGGCACGAAAAGTGTCAAGGAACATGCAACTAAGCAGC-CTGCGTTCGCCAACCCGGAGACGGTGTTTGCGCGGAAGTTGTGCTGC-GGTAGAAAGTCTACCGTCGTCCCCCC-ATCCTCTCGAGG--AAAAGGGACGGAAGCTGGTCT---CCCGTGTGTTACCGCACGCGGTTGGCCAAAATCCGAGCGAAGGACGTCAGGAGCGTCTCGACATGCGGTG…
	Mar35_13_01	TCGTAGCCTGGAAACAGAACAACCCGAGAACGATGAAACATCACTCTCGGCGGGCCGG--TGTCTTAGCTGATTTCGTGCCTGCCGATCCCGTGGTTATGCGGTCTGTCCTCGGCCGAG----ACTTTTGGTCTCGGTTGGGTCGTTGCGCA-TAGCTTCCGGGTATCACCAAACCCCGGCACGAAAAGTGTCAAGGAACATGCAACTAAGCAGC-CTGCGTTCGCCAACCCGGAGACGGTGTTTGCGCGGAAGTTGTGCTGC-GGTAGAAAGTCTACCGTCGTCCCCCC-ATCCTCTCGAGG--AAAAGGGACGGAAGCTGGTCT---CCCGTGTGTTACCGCACGCGGTTGGCCAAAATCCGAGCGAAGGACGTCAGGAGCGTCTCGACATGCGGTG…
	Mar37_05_05	TCGTAGCCTGGAAACAGAACAACCCGAGAACGATGAAACATCACTCTCGGCGGGCCGG--TCTCTTAGCTGATTTCGTGCCTGCCGATCCCGTGGTTATGCGGTCTGTCCTCGGCCGAG----ACTTTTGGTCTCGGTTGGGTCGTTGCGCA-TAGCTTCCGGGTATCACCAAACCCCGGCACGAAAAGTGTCAAGGAACATGCAACTAAGCAGC-CTGCGTTCGCCAACCCGGAGACGGTGTTTGCGCGGAAGTTGTGCTGC-GGTAGAAAGTCTACCGTCGTCCCCCC-ATCCTCTCGAGG--AAAAGGGACGGAAGCTGGTCT---CCCGTGTGTTACCGCACGCGGTTGGCCAAAATCCGAGCGAAGGACGTCAGGAGCGTCTCGACATGCGGTG…
	Mar38_05_01	TCGTAGCCTGGAAACAGAACAACCCGAGAACGATGAAACATCACTCTCGGCGGGCCGG--TGTCTTAGCTGATTTCGTGCCTGCCGATCCCGTGGTTATGCGGTCTGTCCTCGGCCGAG----ACTTTTGGTCTCGGTTGGGTCGTTGCGCA-TAGCTTCCGGGTATCACCAAACCCCGGCACGAAAAGTGTCAAGGAACATGCAACTAAGCAGC-CTGCGTTCGCCAACCCGGAGACGGTGTTTGCGCGGAAGTTGTGCTGC-GGTAGAAAGTCTACCGTCGTCCCCCC-ATCCTCTCGAGG--AAAAGGGACGGAAGCTGGTCT---CCCGTGTGTTACCGCACGCGGTTGGCCAAAATCCGAGCGAAGGACGTCAGGAGCGTCTCGACATGCGGTG…
	Mar42_05_03	TCGTAGCCTGGAAACAGAACAACCCGAGAACGATGAAACATCACTCTCGGCGGGCCGG--TGTCTTAGCTGATTTCGTGCCTGCCGATCCCGTGGTTATGCGGTCTGTCCTCGGCCGAG----ACTTTTGGTCTCGGTTGGGTCGTTGCGCA-TAGCTTCCGGGTATCACCAAACCCCGGCACGAAAAGTGTCAAGGAACATGCAACTAAGCAGC-CTGCGTTCRCCAACCCGGAGACGGTGTTTGCGCGGAAGTTGTGCTGC-GGTAGAAAGTCTACCGTCGTCCCCCC-ATCCTCTCGAGG--AAAAGGGACGGAAGCTGGTCT---CCCGTGTGTTACCGCACGCGGTTGGCCAAAATCCGAGCGAAGGACGTCAGGAGCGTCTCGACATGCGGTG…
	Msu01_14_01	TCGTAGCCTGGAAACAGAACAACCCGAGAACGATGAAACATCACTCTCGGCGGGCCGG--TCTCTTAGCTGATTTCGTGCCTGCCGATCCCGTGGTTATGCGGTCTGTCCTCGGCCGAG----ACTTTTGGTCTCGGTTGGGTCGKTGCGCA-TAGCTTCCGGGTATCACCAAACCCCGGCACGAAAAGTGTCAAGGAACATGCAACTAAGCAGC-CTGCGTTCGCCAACCCGGAGACGGTGTTTGCGCGGAAGTTGTGCTGC-GGTAGAAAGTCTACCGTCGTCCCCCC-ATCCTCTCGAGG--AAAAGGGACGGAAGCTGGTCT---CCCGTGTGTTACCGCACGCGGTTGGCCAAAATCCGAGCGAAGGACGTCAGGAGCGTCTCGACATGCGGTG…
	Msu01_14_03	TCGTAGCCTGGAAACAGAACAACCCGAGAACGATGAAACATCACTCTCGGCGGGCCGG--TCTCTTAGCTGATTTCGTGCCTGCCGATCCCGTGGTTATGCGGTCTGTCCTCGGCCGAG----ACTTTTGGTCTCGGTTGGGTCGKTGCGCA-TAGCTTCCGGGTATCACCAAACCCCGGCACGAAAAGTGTCAAGGAACATGCAACTAAGCAGC-CTGCGTTCGCCAACCCGGAGACGGTGTTTGCGCGGAAGTTGTGCTGC-GGTAGAAAGTCTACCGTCGTCCCCCC-ATCCTCTCGAGG--AAAAGGGACGGAAGCTGGTCT---CCCGTGTGTTACCGCACGCGGTTGGCCAAAATCCGAGCGAAGGACGTCAGGAGCGTCTCGACATGCGGTG…
	Mfo01_14_01	TCGTAGCCTGGAAACAGAACAACCCGAGAACGATGAAACATCACTCTCGGTGGGCCGG--TTTCTTAGCTGA-TCTGTGCCTGCCGATTCCGTGGTTATGCGTTTCGTCCCCGGGCCAA----GACTTT-----TGGTTGGGTCGTTGCGCA-TAGCTTCCGGATATCACCAAACCCCGGCACGAAAAGTGTCAAGGAACATGCAACTAAGTAGC-CTGCGTTCACCAACCCGGAGACGGTGTTTGCGTGGAAGCTGTGCTTC-AATAGAAAGTCTATCGTCGTCCCCCC-ATCCTCTCGAGGAAAAAAGGGACGGAAGCTGGTCT---CCCGTGTGTTACCGCACGCGGTTGGCCAAAATCCGAGCGAAGGATGCCAGGAGCGTCTCGACATGCGGTG…
	Mfo02_13_01	TCGTAGCCTGGAAACAGAACAACCCGAGAACGATGAAACATCACTCTCGGTGGGCCGG--TTTCTTAGCTGA-TCTGTGCCTGCCGATTCCGTGGTTATGCGTTTCGTCCCCGGGCCAA----GACTTT-----TGGTTGGGTCGTTGCGCA-TAGCTTCCGGATATCACCAAACCCCGGCACGAAAAGTGTCAAGGAACATGCAACTAAGTAGC-CTGCGTTCACCAACCCGGAGACGGTGTTTGCGTGGAAGCTGTGCTTC-AATAGAAAGTCTATCGTCGTCCCCCC-ATCCTCTCGAGGAAAAAAGGGACGGAAGCTGGTCT---CCCGTGTGTTACCGCACGCGGTTGGCCAAAATCCGAGCGAAGGATGCCAGGAGCGTCTCGACATGCGGTG…
	Mfy01_15_01	TCGTACCCTGGAAACAGAACGACCCGAGAACGATGAAACATCACTCTCGGTGGGCCGG--TCTCTTAGTTGATTCCGTGCCTGCCGATTCCGTGGTTATGCGTTCCGTCCTCGACCCAG----ATTTTT-GTCTTGGTTGGTTCG-TGCGCA-TAGCTTCCGGATTTCACCAAACCCCGGCACGAAAAGTGTCAAGGAACATGCAATTAAACAGC-CTGCATTCGCCAACCCGGAGACGGTGTTTGTGCGGAAGCTGTGCTGC-AATTTAAAGTCTATCGTCGTCCCCCC-ATCCTCTCGAGG--ATAAGGGACGGAAGCTGGTCT---CCCGTGTGTTACCGCACGCGGTTGGCCAAAATCCGAGCAAAGGACGCCTGGAGTGTCTCGACATGCGGTG…
	Mfy01_15_02	TCGTACCCTGGAAACAGAACGACCCGAGAACGATGAAACATCACTCTCGGTGGGCCGG--TCTCTTAGTTGATTCCGTGCCTGCCGATTCCGTGGTTATGCGTTCCGTCCTCGACCCAG----ATTTTT-GTCTTGGTTGGTTCG-TGCGCA-TAGCTTCCGGATTTCACCAAACCCCGGCACGAAAAGTGTCAAGGAACATGCAATTAAACAGC-CTGCATTCGCCAACCCGGAGACGGTGTTTGTGCGGAAGCTGTGCTGC-AATTTAAAGTCTATCGTCGTCCCCCC-ATCCTCTCGAGG--ATAAGGGACGGAAGCTGGTCT---CCCGTGTGTTACCGCACGCGGTTGGCCAAAATCCGAGCAAAGGACGCCTGGAGTGTCTCGACATGCGGTG…
	Mfy02_15_01	TCGTACCCTGGAAACAGAACGACCCGAGAACGATGAAACATCACTCTCGGTGGGCCGG--TCTCTTAGTTGATTCCGTGCCTGCCGATTCCGTGGTTATGCGTTCCGTCCTCGACCCAG----ATTTTT-GTCTTGGTTGGTTCG-TGCGCA-TAGCTTCCGGATTTCACCAAACCCCGGCACGAAAAGTGTCAAGGAACATGCAATTAAACAGC-CTGCATTCGCCAACCCGGAGACGGTGTTTGTGCGGAAGCTGTGCTGC-AATTTAAAGTCTATCGTCGTCCCCCC-ATCCTCTCGAGG--ATAAGGGACGGAAGCTGGTCT---CCCGTGTGTTACCGCACGCGGTTGGCCAAAATCCGAGCAAAGGACGCCTGGAGTGTCTCGACATGCGGTG…
	Mmob01_12_01	TCGTAGCCTGGAAACAGAACAACCCGAGAACGATGAAACATCACTCTCGGTGGGCCGG--TTTCTTAGCTGAATCCGTGCCTGCCGATTCCGTGGTTATGCGTTTCGTCCCCGGCCAAG----GCTTTT-GTCTCGGCAGGGTCGTTGTGCA-TAGCTTCCGGACATCACCAAACCACGGCACGAAAAGTGTCAAGGAACATGCAACTAAGCAGC-CTGCGTTCGCCAACCCGGAGACGGTGTTTGCGCGGAAGCTGTGCTGC-AATAGAAAGTCTATCGTCGTCCCCCC-ATCCTCTCGAGG--AAAAGGGACGGAAGCTGGTCT---CCCGTGTGTTACCGCACGCGGTTGGCCAAAATCCGAGCGAAGGACGCCAGGAGCGTCTCGACATGCGGTG…
	Mmob01_14_01	TCGTAGCCTGGAAACAGAACAACCCGAGAACGATGAAACATCACTCTCGGTGGGCCGG--TTTCTTAGCTGAATCCGTGCCTGCCGATTCCGTGGTTATGCGTTTCGTCCCCGGCCAAG----GCTTTT-GTCTCGGCAGGGTCGTTGTGCA-TAGCTTCCGGACATCACCAAACCACGGCACGAAAAGTGTCAAGGAACATGCAACTAAGCAGC-CTGCGTTCGCCAACCCGGAGACGGTGTTTGCGCGGAAGCTGTGCTGC-AATAGAAAGTCTATCGTCGTCCCCCC-ATCCTCTCGAGG--AAAAGGGACGGAAGCTGGTCT---CCCGTGTGTTACCGCACGCGGTTGGCCAAAATCCGAGCGAAGGACGCCAGGAGCGTCTCGACATGCGGTG…
	Mmog06_12_01	TCGTAGCCTGGAAACAGAACAACCCGAGAACGATGAAACATCACTCTCGGTGGGCCGG--TTTCTTAGCTGAACCCGTGCCTGCCGATTCCGTGGTTATGCGTTTCGTCCCCGGCCAAG----GCTTTT-GTCTCGGCAGGGTCGTTGTGCA-TAGCTTCCGGACATCACCAAACCACGGCACGAAAAGTGTCAAGGAACATGCAACTAAGCAGC-CTGCGTTCGCCAACCCGGAGACGGTGTTTGCGCGGAAGCTGTGCTGC-AATAGAAAGTCTATCGTCGTCCCCCC-ATCCTCTCGAGG--AAAAGGGACGGAAGCTGGTCT---CCCGTGTGTTACCGCACGCGGTTGGCCAAAATCCGAGCGAAGGACGCCAGGAGCGTCTCGACATGCGGTG…
	Mmom05_05_10	TCGTAGCCTGGAAACAGAACAACCCGAGAACGATGAAACATCACTCTCGGTGGGCCGG--TTTCTTAGCTGAACCCGTGCCTGCCGATTCCGTGGTTATGCGTTTCGTCCCCGGCCAAG----GCTTTT-GTCTCGGCAGGGTCGTTGTGCA-TAGCTTCCGGACATCACCAAACCACGGCACGAAAAGTGTCAAGGAACATGCAACTAAGCAGC-CTGCGTTCGCCAACCCGGAGACGGTGTTTGCGCGGAAGCTGTGCTGC-AATAGAAAGTCTATCGTCGTCCCCCC-ATCCTCTCGAGG--AAAAGGGACGGAAGCTGGTCT---CCCGTGTGTTACCGCACGCGGTTGGCCAAAATCCGAGCGAAGGACGCCAGGAGCGTCTCGACATGCGGTG…
	Mmom05_12_01	TCGTAGCCTGGAAACAGAACAACCCGAGAACGATGAAACATCACTCTCGGTGGGCCGG--TTTCTTAGCTGAACCCGTGCCTGCCGATTCCGTGGTTATGCGTTTCGTCCCCGGCCAAG----GCTTTT-GTCTCGGCAGGGTCGTTGTGCA-TAGCTTCCGGACATCACCAAACCACGGCACGAAAAGTGTCAAGGAACATGCAACTAAGCAGC-CTGCGTTCGCCAACCCGGAGACGGTGTTTGCGCGGAAGCTGTGCTGC-AATAGAAAGTCTATCGTCGTCCCCCC-ATCCTCTCGAGG--AAAAGGGACGGAAGCTGGTCT---CCCGTGTGTTACCGCACGCGGTTGGCCAAAATCCGAGCGAAGGACGCCAGGAGCGTCTCGACATGCGGTG…
	Mmosf01_15_01	TCGTAGCCTGGAAACAGAACAACCCGAGAACGATGAAACATCACTCTCGGTGGGCCGG--TTTCTTAGCTGAATCCGTGCCTGCCGATTCCGTGGTTATGCGTTTCGTCCCCGGCCAAG----GCTTTT-GTCTCGGCAGGGTCGTTGCGCA-TAGCTTCCGGACATCACCAAACCACGGCACGAAAAGTGTCAAGGAACATGCAACTAAGCAGC-CTGCGTTCGCCAACCCGGAGACGGTGTTTGCGCGGAAGCTGTGCTGC-AATAGAAAGTCTATCGTCGTCCCCCC-ATCCTCTCGAGG--AAAAGGGACGGAAGCTGGTCT---CCCGTGTGTTACCGCACGCGGTTGGCCAAAATCCGAGCGAAGGACGCCAGGAGCGTCTCGACATGCGGTG…
	Mmosf02_15_01	TCGTAGCCTGGAAACAGAACAACCCGAGAACGATGAAACATCACTCTCGGTGGGCCGG--TTTCTTAGCTGAATCCGTGCCTGCCGATTCCGTGGTTATGCGTTTCGTCCCCGGCCAAG----GCTTTT-GTCTCGGCAGGGTCGTTGCGCA-TAGCTTCCGGACATCACCAAACCACGGCACGAAAAGTGTCAAGGAACATGCAACTAAGCAGC-CTGCGTTCGCCAACCCGGAGACGGTGTTTGCGCGGAAGCTGTGCTGC-AATAGAAAGTCTATCGTCGTCCCCCC-ATCCTCTCGAGG--AAAAGGGACGGAAGCTGGTCT---CCCGTGTGTTACCGCACGCGGTTGGCCAAAATCCGAGCGAAGGACGCCAGGAGCGTCTCGACATGCGGTG…
	Mspi01_14_01	TCGTAGCCTGGAAACAGAACAACCCGAGAACGATGAAACATCACTCTCGGCGGGCCGG--TCTCTTAGCTGATTTCGTGCCTGCCGATCCCGTGGTTATGCGGTCTGTCCTCGGCCGAG----ACTTTTGGTCTCGGTTGGGTCGTTGCGCA-TAGCTTCCGGGTATCACCAAACCCCGGCACGAAAAGTGTCAAGGAACATGCAACTAAGCAGC-CTGCGTTCGCCAACCCGGAGACGGTGTTTGCGCGGAAGTTGTGCTGC-GGTAGAAAGTCTACCGTCGTCCCCCC-ATCCTCTCGAGG--AAAAGGGACGGAAGCTGGTCT---CCCGTGTGTTACCGCACGCGGTTGGCCAAAATCCGAGCGAAGGACGTCAGGAGCGTCTTGACATGCGGTG…
	Mni03_14_01	TCGTAGCCTGGAAACAGAACAACCCGAGAACGATGAAACATCACTCTCGGCGGGCCGG--TCTCTTAGCTGATTCCGTGCCCGCCGATCCCGTGGTTATGCGTTTCGTCCCCGGCCG-------------GTCTCGGTTGGGTCGTTGCGCA-TAGCTTCCGGGAATCACCAAACCCCGGCACGAAAAGTGTCAAGGAACATGCAACTAAGCAGC-CTGTGTTCGCCAACCCGGAGACGGTGTTTGCGCGGAAGCTGTGCTGC-GGTAGAAAGTCTACCGTCGTCCCCCC-ATCCTCCCGAGG--AAAAGGGACGGAAGCTGGTCT---CCCGTGTGTTACCGCACGCGGTTGGCCAAAATCCGAGCGAAGGACGTCAGGAGCGTCTCGACATGCGGTG…
	Mni03_14_05	TCGTAGCCTGGAAACAGAACAACCCGAGAACGATGAAACATCACTCTCGGCGGGCCGG--TCTCTTAGCTGATTCCGTGCCCGCCGATCCCGTGGTTATGCGTTTCGTCCCCGGCCG-------------GTCTCGGTTGGGTCGTTGCGCA-TAGCTTCCGGGAATCACCAAACCCCGGCACGAAAAGTGTCAAGGAACATGCAACTAAGCAGC-CTGTGTTCGCCAACCCGGAGACGGTGTTTGCGCGGAAGCTGTGCTGC-GGTAGAAAGTCTACCGTCGTCCCCCC-ATCCTCCCGAGG--AAAAGGGACGGAAGCTGGTCT---CCCGTGTGTTACCGCACGCGGTTGGCCAAAATCCGAGCGAAGGACGTCAGGAGCGTCTCGACATGCGGTG…
	Rmorg01_13_00	TCGTAGCCTGGAAACAGAACAACCCGAGAACGATTAAACATCACTCTCGGCGGGCCGG--TTTCTTAGCTGATTCCGTGCCTGCCGATTCCGTGGTTATGCGTTTCGTCCCCGGCCAAG----GCTTTTGGTCTCGGCTGGATCGATGCGCG-TGGCTTCCGGATATCACCAAACCACGGCACGAAAAGTGTCAAGGAACATGCAACTAAGCAGC-CTGCGTCCGCCAACCCGGAGACGGTGTTTGCGCGGAAGCTGTGCTGC-AGTAGAAAGTCTATCGTCGTCCCCCC-ATCCTCTCGAGG--AAAAGGGACGGAAGCTGGTCT---CCCGTGTGTTACCGCACGCGGTTGGCCAAAATCCGAGCGAAGGACGCCAGGAGCGTCTCGACATGCGGTG…
	Rmorg01_13_01	TCGTAGCCTGGAAACAGAACAACCCGAGAACGATTAAACATCACTCTCGGCGGGCCGG--TTTCTTAGCTGATTCCGTGCCTGCCGATTCCGTGGTTATGCGTTTCGTCCCCGGCCAAG----GCTTTTGGTCTCGGCTGGATCGATGCGCG-TGGCTTCCGGATATCACCAAACCACGGCACGAAAAGTGTCAAGGAACATGCAACTAAGCAGC-CTGCGTCCGCCAACCCGGAGACGGTGTTTGCGCGGAAGCTGTGCTGC-AGTAGAAAGTCTATCGTCGTCCCCCC-ATCCTCTCGAGG--AAAAGGGACGGAAGCTGGTCT---CCCGTGTGTTACCGCACGCGGTTGGCCAAAATCCGAGCGAAGGACGCCAGGAGCGTCTCGACATGCGGTG…
	Rmorg01_13_02	TCGTAGCCTGGAAACAGAACAACCCGAGAACGATTAAACATCACTCTCGGCGGGCCGG--TTTCTTAGCTGATTCCGTGCCTGCCGATTCCGTGGTTATGCGTTTCGTCCCCGGCCAAG----GCTTTTGGTCTCGGCTGGATCGATGCGCG-TGGCTTCCGGATATCACCAAACCACGGCACGAAAAGTGTCAAGGAACATGCAACTAAGCAGC-CTGCGTCCGCCAACCCGGAGACGGTGTTTGCGCGGAAGCTGTGCTGC-AGTAGAAAGTCTATCGTCGTCCCCCC-ATCCTCTCGAGG--AAAAGGGACGGAAGCTGGTCT---CCCGTGTGTTACCGCACGCGGTTGGCCAAAATCCGAGCGAAGGACGCCAGGAGCGTCTCGACATGCGGTG…
	Rmorg01_14_01	TCGTAGCCTGGAAACAGAACAACCCGAGAACGATTAAACATCACTCTCGGCGGGCCGG--TTTCTTAGCTGATTCCGTGCCTGCCGATTCCGTGGTTATGCGTTTCGTCCCCGGCCAAG----GCTTTTGGTCTCGGCTGGATCGATGCGCG-TGGCTTCCGGATATCACCAAACCACGGCACGAAAAGTGTCAAGGAACATGCAACTAAGCAGC-CTGCGTCCGCCAACCCGGAGACGGTGTTTGCGCGGAAGCTGTGCTGC-AGTAGAAAGTCTATCGTCGTCCCCCC-ATCCTCTCGAGG--AAAAGGGACGGAAGCTGGTCT---CCCGTGTGTTACCGCACGCGGTTGGCCAAAATCCGAGCGAAGGACGCCAGGAGCGTCTCGACATGCGGTG…
	Rmorg02_14_01	TCGTAGCCTGGAAACAGAACAACCCGAGAACGATGAAACATCACTCACGGTGGGCCGG--TTTCTTAGCTGATTCCGTGCCTGCCGATTCCGTGGTTATGCGTTTCGTCCCTGGCCAAG----ACTTTT-GTCTCGGTTGGGTCGTTGCGCATTAGCTTCCGGATATCACCAAACCCCGGCACGAAAAGTGTCAAGGAACATGCAACGAAGCAGC-CTGCGTTCGCCAGCCCGGAGACGGTGTTTGCGCGGAAGCAGTGCTGC-AATGGAAAGTCTATCGTCGTCCCCCC-ATCCTCTCGAGG--AAAAGGGACGGAAGCTGGTCT---CCCGTGTGTTACCGCACGCGGTTGGCCAAAATCCGAGCAAAGGACGTCAGGAGCGTCTCGACATGCGGTG…
	Rmorg03_15_01	TCGTAGCCTGGAAACAGAACAACCCGAGAACGATTAAACATCACTCTCGGCGGGCCGG--TTTCTTAGCTGATTCCGTGCCTGCCGATTCCGTGGTTATGCGTTTCGTCCCCGGCCAAG----GCTTTTGGTCTCGGCTGGATCGATGCGCG-TGGCTTCCGGATATCACCAAACCACGGCACGAAAAGTGTCAAGGAACATGCAACTAAGCAGC-CTGCGTCCGCCAACCCGGAGACGGTGTTTGCGCGGAAGCTGTGCTGC-AGTAGAAAGTCTATCGTCGTCCCCCC-ATCCTCTCGAGG--AAAAGGGACGGAAGCTGGTCT---CCCGTGTGTTACCGCACGCGGTTGGCCAAAATCCGAGCGAAGGACGCCAGGAGCGTCTCGACATGCGGTG…
	Rmorm01_14_01	TCGTAGCCTGGAAACAGAACAACCCGAGAACGATGAAACATCACTCACGGTGGGCCGG--TTTCTTAGCTGATTCCGTGCCTGCCGATTCCGTGGTTATGCGTTTCGTCCCTGGCCAAG----ACTTTT-GTCTCGGTTGGGTCGTTGCGCATTAGCTTCCGGATATCACCAAACCCCGGCACGAAAAGTGTCAAGGAACATGCAACGAAGCAGC-CTGCGTTCGCCAGCCCGGAGACGGTGTTTGTGCGGAAGCAGTGCTGC-AATGGAAAGTCTATCGTCGTCCCCCC-ATCCTCTCGAGG--AAAAGGGACGGAAGCTGGTCT---CCCGTGTGTTACCGCACGCGGTTGGCCAAAATCCGAGCAAAGGACGTCAGGAGCGTCTCGACATGCGGTG…
	B_rapa	TCGTACCCTGGAAACAGAACGACCTGAGAACGATGAAACATCACTCTCGGTAGGCCGG--TTTCTTA-------CTGTGCCTGCTGATTCCGTGGTTATGCGTT-CATCCTTGGCCAAG----ACTTCA-GTTTTGGTTGGATCG-TACGCA-TAGCTTCCGGATATCACCAAACCCCGGCACGAAAAGTGTCAAGGAAAATGCAACTAAACAGC-CTGCTTTCGCCAACCCGGAGACGGTGTTTGTTCGGAAGCAGTGCTGC-AATGTAAAGTCTATCGTCGTCCCCCC-ATCCTCTCGAGG--ATATGGGACGGAAGCTGATCT---CCCGTGTGTTACCGCACGCGGTTGGCCAAAATCCGAGCTAAGGACGTCAGGAGCGTCTTGACATGCGGTG…
	R_sativus	TCGTATCCTGGAAACAGAACGACCCGAGAACGTTGAAACATCACTCTCGGTGGGCTGGGTTCTCTTACCGGAATCCATGCCTTCCGATTCCGTGGTTATGTGTTTCGTCCTCGGTCAAG----ACTTCT-GTCTCAGCCGGGTCG-TGCACA-TAGCTTCCGGATATCACCAAACCCCGGCACGAAAAGTGTCAAGGAACATGCAACTAAACAGT-CTGCTTTCGCCAACCCGGAAACGGTGTTTGTTCGGAAACAGTTCTGA-AATGTAAAGTCTATCGTCGTCCCCCC-ATCCTCTCGAGG--ATATAGGACGGAAGCTGGTCT---CCCGTGTGTTACCGCACGCGGTTGGCCAAAATCCGAGCTAAGGATGCCAGGAGCGTCTTGACATGCGGTG…
;
end;
